# Supplementary material for: MiR-612 regulates invadopodia of hepatocellular carcinoma by HADHA-mediated lipid reprogramming
Source: J Hematol Oncol. 2020 Feb 7;13:12. doi: 10.1186/s13045-019-0841-3 (PMC7006096; doi:10.1186/s13045-019-0841-3)
Supplement: Supplementary file 4 — Additional file 4. Exel file. The original data of mir-612-targeted genes available via RNA immunoprecipitation which up- or down-regulated significantly. [file 13045_2019_841_MOESM4_ESM.xlsx]

## Sheet: Sheet1
gene	pval	Position	Pfam:pfam_ID	Pfam:pfam_Name	Pfam:pfam_Description	GO:biological_process	GO:cellular_component	GO:molecular_function	KEGG:KO	KEGG:Description
ENSG00000106366	0	chr7:101127089-101139266:+	pfam00079	Serpin	Serpin (serine protease inhibitor). Structure is a multi-domain fold containing a bundle of helices and a beta sandwich.	GO:0001525|angiogenesis;GO:0007596|blood coagulation;GO:0071222|cellular response to lipopolysaccharide;GO:0001300|chronological cell aging;GO:0007623|circadian rhythm;GO:0050829|defense response to Gram-negative bacterium;GO:0030198|extracellular matrix organization;GO:0042730|fibrinolysis;GO:0010467|gene expression;GO:0030195|negative regulation of blood coagulation;GO:0033629|negative regulati…	GO:0070062|extracellular exosome;GO:0031012|extracellular matrix;GO:0005576|extracellular region;GO:0005615|extracellular space;GO:0005886|plasma membrane;GO:0031093|platelet alpha granule lumen;	GO:0002020|protease binding;GO:0005102|receptor binding;GO:0004867|serine-type endopeptidase inhibitor activity;	K03982	SERPINE1, PAI1; plasminogen activator inhibitor-1
ENSG00000198959	8.45e-177	chr20:38127387-38166578:-	pfam00868	Transglut_N	Transglutaminase family.	GO:0043277|apoptotic cell clearance;GO:0060445|branching involved in salivary gland morphogenesis;GO:0032471|negative regulation of endoplasmic reticulum calcium ion concentration;GO:0018149|peptide cross-linking;GO:0007200|phospholipase C-activating G-protein coupled receptor signaling pathway;GO:0043065|positive regulation of apoptotic process;GO:0045785|positive regulation of cell adhesion;GO:…	GO:0005829|cytosol;GO:0005783|endoplasmic reticulum;GO:0070062|extracellular exosome;GO:0005925|focal adhesion;GO:0031226|intrinsic component of plasma membrane;GO:0005739|mitochondrion;	GO:0046872|metal ion binding;GO:0003810|protein-glutamine gamma-glutamyltransferase activity;	K05625	TGM2; transglutaminase 2 [EC:2.3.2.13]
ENSG00000100994	2.06e-170	chr20:25248069-25298014:+	pfam00343	Phosphorylase	Carbohydrate phosphorylase. The members of this family catalyse the formation of glucose 1-phosphate from one of the following polyglucoses; glycogen, starch, glucan or maltodextrin.	GO:0005975|carbohydrate metabolic process;GO:0006006|glucose metabolic process;GO:0005980|glycogen catabolic process;GO:0044281|small molecule metabolic process;	GO:0030424|axon;GO:0005737|cytoplasm;GO:0070062|extracellular exosome;GO:0016020|membrane;	GO:0030246|carbohydrate binding;GO:0008144|drug binding;GO:0008184|glycogen phosphorylase activity;GO:0030170|pyridoxal phosphate binding;	K00688	E2.4.1.1, glgP, PYG; starch phosphorylase [EC:2.4.1.1]
ENSG00000123384	2.17e-125	chr12:57128493-57213351:+	pfam00057	Ldl_recept_a	Low-density lipoprotein receptor domain class A.	GO:0035909|aorta morphogenesis;GO:0043277|apoptotic cell clearance;GO:0097242|beta-amyloid clearance;GO:0008203|cholesterol metabolic process;GO:2000587|negative regulation of platelet-derived growth factor receptor-beta signaling pathway;GO:0014912|negative regulation of smooth muscle cell migration;GO:0030178|negative regulation of Wnt signaling pathway;GO:0010875|positive regulation of cholest…	GO:0005905|coated pit;GO:0005737|cytoplasm;GO:0005925|focal adhesion;GO:0005887|integral component of plasma membrane;GO:0005765|lysosomal membrane;GO:0016020|membrane;GO:0005730|nucleolus;GO:0048471|perinuclear region of cytoplasm;GO:0043235|receptor complex;	GO:0034185|apolipoprotein binding;GO:0005509|calcium ion binding;GO:0044822|poly(A) RNA binding;GO:0032403|protein complex binding;	K04550	LRP1, CD91; low-density lipoprotein receptor-related protein 1 (alpha-2-macroglobulin receptor)
ENSG00000142156	8.46e-122	chr21:45981737-46005050:+	pfam00092	VWA	von Willebrand factor type A domain.	GO:0007411|axon guidance;GO:0007155|cell adhesion;GO:0071230|cellular response to amino acid stimulus;GO:0030574|collagen catabolic process;GO:0035987|endodermal cell differentiation;GO:0022617|extracellular matrix disassembly;GO:0030198|extracellular matrix organization;GO:0001649|osteoblast differentiation;GO:0070208|protein heterotrimerization;	GO:0005589|collagen type VI trimer;GO:0005788|endoplasmic reticulum lumen;GO:0070062|extracellular exosome;GO:0031012|extracellular matrix;GO:0005576|extracellular region;GO:0005765|lysosomal membrane;GO:0016020|membrane;GO:0043234|protein complex;GO:0042383|sarcolemma;	GO:0048407|platelet-derived growth factor binding;	K06238	COL6A; collagen, type VI, alpha
ENSG00000132470	3.85e-118	chr17:75721328-75757818:+	pfam00362	Integrin_beta	Integrin, beta chain. Integrins have been found in animals and their homologues have also been found in cyanobacteria, probably due to horizontal gene transfer. The sequences repeats have been trimmed due to an overlap with EGF.	GO:0007155|cell adhesion;GO:0048870|cell motility;GO:0007160|cell-matrix adhesion;GO:0031581|hemidesmosome assembly;GO:0007229|integrin-mediated signaling pathway;GO:0009611|response to wounding;	GO:0005938|cell cortex;GO:0031252|cell leading edge;GO:0005737|cytoplasm;GO:0005615|extracellular space;GO:0030056|hemidesmosome;GO:0016021|integral component of membrane;GO:0008305|integrin complex;GO:0016020|membrane;	GO:0050839|cell adhesion molecule binding;GO:0004872|receptor activity;	K06525	ITGB4; integrin beta 4
ENSG00000171223	5.05e-117	chr19:12791496-12793315:+	pfam03957	Jun	Jun-like transcription factor.	GO:0071277|cellular response to calcium ion;GO:0032870|cellular response to hormone stimulus;GO:0046697|decidualization;GO:0060136|embryonic process involved in female pregnancy;GO:0010467|gene expression;GO:0060716|labyrinthine layer blood vessel development;GO:0000122|negative regulation of transcription from RNA polymerase II promoter;GO:0001649|osteoblast differentiation;GO:0033687|osteoblast…	GO:0000785|chromatin;GO:0000790|nuclear chromatin;GO:0005654|nucleoplasm;GO:0005667|transcription factor complex;	GO:0003677|DNA binding;GO:0000978|RNA polymerase II core promoter proximal region sequence-specific DNA binding;GO:0001077|transcriptional activator activity, RNA polymerase II core promoter proximal region sequence-specific binding;GO:0000981|RNA polymerase II transcription factor activity, sequence-specific DNA binding;GO:0003713|transcription coactivator activity;GO:0003714|transcription corep…	K09028	JUNB; transcription factor jun-B
ENSG00000005884	7.55e-110	chr17:50055968-50090481:+	pfam08441	Integrin_alpha2	Integrin alpha. This domain is found in integrin alpha and integrin alpha precursors to the C terminus of a number of pfam01839 repeats and to the N-terminus of the pfam00357 cytoplasmic region. This region is composed of three immunoglobulin-like domains.	GO:0007155|cell adhesion;GO:0097062|dendritic spine maintenance;GO:0035640|exploration behavior;GO:0007229|integrin-mediated signaling pathway;GO:0030324|lung development;GO:0007613|memory;GO:0048333|mesodermal cell differentiation;GO:0035024|negative regulation of Rho protein signal transduction;GO:0072006|nephron development;GO:0001764|neuron migration;GO:0090004|positive regulation of establis…	GO:0016323|basolateral plasma membrane;GO:0060076|excitatory synapse;GO:0009897|external side of plasma membrane;GO:0070062|extracellular exosome;GO:0031527|filopodium membrane;GO:0005925|focal adhesion;GO:0034667|integrin alpha3-beta1 complex;GO:0071438|invadopodium membrane;GO:0097060|synaptic membrane;	GO:0046872|metal ion binding;GO:0046982|protein heterodimerization activity;	K06482	ITGA3; integrin alpha 3
ENSG00000125826	8.98e-75	chr20:407498-430966:+	pfam01485	IBR	IBR domain. The IBR (In Between Ring fingers) domain is often found to occur between pairs of ring fingers (pfam00097). This domain has also been called the C6HC domain and DRIL (for double RING finger linked) domain. Proteins that contain two Ring fingers and an IBR domain (these proteins are also termed RBR family proteins) are thought to exist in all eukaryotic organisms. RBR family members pl…	GO:0060546|negative regulation of necroptotic process;GO:0032088|negative regulation of NF-kappaB transcription factor activity;GO:2001238|positive regulation of extrinsic apoptotic signaling pathway;GO:0043123|positive regulation of I-kappaB kinase/NF-kappaB signaling;GO:0042346|positive regulation of NF-kappaB import into nucleus;GO:0051092|positive regulation of NF-kappaB transcription factor …	GO:0071797|LUBAC complex;	GO:0016874|ligase activity;GO:0043130|ubiquitin binding;GO:0004842|ubiquitin-protein transferase activity;GO:0008270|zinc ion binding;	K10630	RBCK1, HOIL1; RanBP-type and C3HC4-type zinc finger-containing protein 1
ENSG00000090339	1.12e-74	chr19:10270835-10286615:+	pfam03921	ICAM_N	Intercellular adhesion molecule (ICAM), N-terminal domain. ICAMs normally functions to promote intercellular adhesion and signalling. However, The N-terminal domain of the receptor binds to the rhinovirus 'canyon' surrounding the icosahedral 5-fold axes, during the viral attachment process. This family is a family that is part of the Ig superfamily and is therefore related to the family ig (pfam0…	GO:0002438|acute inflammatory response to antigenic stimulus;GO:0044406|adhesion of symbiont to host;GO:0007155|cell adhesion;GO:0033627|cell adhesion mediated by integrin;GO:0007569|cell aging;GO:0071312|cellular response to alkaloid;GO:0071333|cellular response to glucose stimulus;GO:0071456|cellular response to hypoxia;GO:0071347|cellular response to interleukin-1;GO:0071222|cellular response …	GO:0009986|cell surface;GO:0009897|external side of plasma membrane;GO:0070062|extracellular exosome;GO:0005615|extracellular space;GO:0005925|focal adhesion;GO:0001772|immunological synapse;GO:0005887|integral component of plasma membrane;GO:0016020|membrane;GO:0045121|membrane raft;GO:0005886|plasma membrane;	GO:0005178|integrin binding;GO:0004872|receptor activity;GO:0004888|transmembrane signaling receptor activity;GO:0001618|virus receptor activity;	K06490	ICAM1; intercellular adhesion molecule 1
ENSG00000120738	7.54e-73	chr5:138465490-138469315:+	pfam11928	DUF3446	Domain of unknown function (DUF3446). This presumed domain is functionally uncharacterized. This domain is found in eukaryotes. This domain is typically between 80 to 99 amino acids in length. This domain is found associated with pfam00096. This domain has a single completely conserved residue P that may be functionally important.	GO:0030509|BMP signaling pathway;GO:0071236|cellular response to antibiotic;GO:0071320|cellular response to cAMP;GO:0035690|cellular response to drug;GO:0071372|cellular response to follicle-stimulating hormone stimulus;GO:0071480|cellular response to gamma radiation;GO:0071371|cellular response to gonadotropin stimulus;GO:0071504|cellular response to heparin;GO:0071455|cellular response to hyper…	GO:0005737|cytoplasm;GO:0005654|nucleoplasm;GO:0005634|nucleus;	GO:0003677|DNA binding;GO:0003690|double-stranded DNA binding;GO:0035035|histone acetyltransferase binding;GO:0046872|metal ion binding;GO:0001077|transcriptional activator activity, RNA polymerase II core promoter proximal region sequence-specific binding;GO:0000979|RNA polymerase II core promoter sequence-specific DNA binding;GO:0000977|RNA polymerase II regulatory region sequence-specific DNA …	K09203	EGR1; early growth response protein 1
ENSG00000099875	2.12e-72	chr19:2037465-2051244:-	pfam00069	Pkinase	Protein kinase domain.	GO:0006915|apoptotic process;GO:0007166|cell surface receptor signaling pathway;GO:0071243|cellular response to arsenic-containing substance;GO:0030097|hemopoiesis;GO:0035556|intracellular signal transduction;GO:0018105|peptidyl-serine phosphorylation;GO:0046777|protein autophosphorylation;GO:0006468|protein phosphorylation;GO:0006417|regulation of translation;	GO:0005737|cytoplasm;GO:0005730|nucleolus;GO:0005654|nucleoplasm;GO:0005634|nucleus;GO:0016605|PML body;	GO:0005524|ATP binding;GO:0009931|calcium-dependent protein serine/threonine kinase activity;GO:0005516|calmodulin binding;GO:0004683|calmodulin-dependent protein kinase activity;GO:0046872|metal ion binding;GO:0004674|protein serine/threonine kinase activity;	K04372	MKNK, MNK; MAP kinase interacting serine/threonine kinase [EC:2.7.11.1]
ENSG00000130702	1.27e-70	chr20:62307955-62367312:-	pfam06008	Laminin_I	Laminin Domain I. coiled-coil structure. It has been suggested that the domains I and II from laminin A, B1 and B2 may come together to form a triple helical coiled-coil structure.	GO:0001525|angiogenesis;GO:0060445|branching involved in salivary gland morphogenesis;GO:0001658|branching involved in ureteric bud morphogenesis;GO:0030154|cell differentiation;GO:0016477|cell migration;GO:0008283|cell proliferation;GO:0008037|cell recognition;GO:0042384|cilium assembly;GO:0007010|cytoskeleton organization;GO:0009790|embryo development;GO:0045446|endothelial cell differentiation…	GO:0005605|basal lamina;GO:0005604|basement membrane;GO:0070062|extracellular exosome;GO:0031012|extracellular matrix;GO:0005576|extracellular region;GO:0005615|extracellular space;GO:0043259|laminin-10 complex;GO:0043260|laminin-11 complex;GO:0005610|laminin-5 complex;GO:0005634|nucleus;	GO:0005178|integrin binding;GO:0005198|structural molecule activity;	K06240	LAMA3_5; laminin, alpha 3/5
ENSG00000161638	7.6e-69	chr12:54395261-54419460:-	pfam08441	Integrin_alpha2	Integrin alpha. This domain is found in integrin alpha and integrin alpha precursors to the C terminus of a number of pfam01839 repeats and to the N-terminus of the pfam00357 cytoplasmic region. This region is composed of three immunoglobulin-like domains.	GO:0001525|angiogenesis;GO:0007411|axon guidance;GO:0007596|blood coagulation;GO:0007155|cell adhesion;GO:0033631|cell-cell adhesion mediated by integrin;GO:0031589|cell-substrate adhesion;GO:0007044|cell-substrate junction assembly;GO:0035987|endodermal cell differentiation;GO:0030198|extracellular matrix organization;GO:0007157|heterophilic cell-cell adhesion via plasma membrane cell adhesion m…	GO:0071062|alphav-beta3 integrin-vitronectin complex;GO:0009986|cell surface;GO:0031410|cytoplasmic vesicle;GO:0005783|endoplasmic reticulum;GO:0009897|external side of plasma membrane;GO:0005925|focal adhesion;GO:0005794|Golgi apparatus;GO:0008305|integrin complex;GO:0005886|plasma membrane;GO:0001726|ruffle;GO:0045202|synapse;	GO:0046872|metal ion binding;GO:0005161|platelet-derived growth factor receptor binding;GO:0043184|vascular endothelial growth factor receptor 2 binding;	K06484	ITGA5; integrin alpha 5
ENSG00000142798	3.5e-65	chr1:21822245-21937297:-	pfam00054	Laminin_G_1	Laminin G domain.	GO:0001525|angiogenesis;GO:0007420|brain development;GO:0005975|carbohydrate metabolic process;GO:0048738|cardiac muscle tissue development;GO:0060351|cartilage development involved in endochondral bone morphogenesis;GO:0002062|chondrocyte differentiation;GO:0030204|chondroitin sulfate metabolic process;GO:0048704|embryonic skeletal system morphogenesis;GO:0001958|endochondral ossification;GO:002…	GO:0005605|basal lamina;GO:0070062|extracellular exosome;GO:0031012|extracellular matrix;GO:0005576|extracellular region;GO:0005615|extracellular space;GO:0005925|focal adhesion;GO:0005796|Golgi lumen;GO:0043202|lysosomal lumen;GO:0005886|plasma membrane;	GO:0046872|metal ion binding;GO:0008022|protein C-terminus binding;	K06255	HSPG2; heparan sulfate proteoglycan 2 (perlecan)
ENSG00000142949	9.66e-65	chr1:43525187-43623666:+	pfam00102	Y_phosphatase	Protein-tyrosine phosphatase.	GO:0007155|cell adhesion;GO:0016477|cell migration;GO:1900121|negative regulation of receptor binding;GO:0031102|neuron projection regeneration;GO:0035335|peptidyl-tyrosine dephosphorylation;GO:0048679|regulation of axon regeneration;GO:0007185|transmembrane receptor protein tyrosine phosphatase signaling pathway;	GO:0070062|extracellular exosome;GO:0005887|integral component of plasma membrane;GO:0043005|neuron projection;GO:0043025|neuronal cell body;	GO:0008201|heparin binding;GO:0004725|protein tyrosine phosphatase activity;GO:0005001|transmembrane receptor protein tyrosine phosphatase activity;	K05695	PTPRF, LAR; receptor-type tyrosine-protein phosphatase F [EC:3.1.3.48]
ENSG00000176046	3.14e-64	chr16:28532708-28539174:-	pfam13900	GVQW	Putative binding domain. This short domain is often found nested inside other longer domains. The function is not known, but the domain carries a highly conserved GVQW motif. The members are rich in proline and cysteine. This may be a binding domain.	GO:0002526|acute inflammatory response;GO:0016049|cell growth;GO:0042771|intrinsic apoptotic signaling pathway in response to DNA damage by p53 class mediator;GO:0008584|male gonad development;GO:0045786|negative regulation of cell cycle;GO:0048147|negative regulation of fibroblast proliferation;GO:0043065|positive regulation of apoptotic process;GO:0031401|positive regulation of protein modifica…	GO:0005737|cytoplasm;GO:0005634|nucleus;	GO:0003682|chromatin binding;GO:0003677|DNA binding;	K15626	NUPR1, COM1; nuclear protein, 1
ENSG00000143320	5.7e-64	chr1:156699606-156705816:-	pfam00061	Lipocalin	Lipocalin / cytosolic fatty-acid binding protein family. Lipocalins are transporters for small hydrophobic molecules, such as lipids, steroid hormones, bilins, and retinoids. The family also encompasses the enzyme prostaglandin D synthase (EC:5.3.99.2). Alignment subsumes both the lipocalin and fatty acid binding protein signatures from PROSITE. This is supported on structural and functional grou…	GO:0035115|embryonic forelimb morphogenesis;GO:0008544|epidermis development;GO:0048672|positive regulation of collateral sprouting;GO:0006355|regulation of transcription, DNA-templated;GO:0042573|retinoic acid metabolic process;GO:0007165|signal transduction;	GO:0005737|cytoplasm;GO:0005829|cytosol;GO:0005783|endoplasmic reticulum;GO:0070062|extracellular exosome;GO:0005654|nucleoplasm;	GO:0016918|retinal binding;GO:0001972|retinoic acid binding;GO:0005501|retinoid binding;GO:0019841|retinol binding;GO:0005215|transporter activity;	K17289	CRABP2; cellular retinoic acid-binding protein 2
ENSG00000126458	5.66e-63	chr19:49635292-49640201:-	pfam00071	Ras	Ras family. Includes sub-families Ras, Rab, Rac, Ral, Ran, Rap Ypt1 and more. Shares P-loop motif with GTP_EFTU, arf and myosin_head. See pfam00009 pfam00025, pfam00063. As regards Rab GTPases, these are important regulators of vesicle formation, motility and fusion. They share a fold in common with all Ras GTPases: this is a six-stranded beta-sheet surrounded by five alpha-helices.	GO:0007411|axon guidance;GO:0060325|face morphogenesis;GO:0002521|leukocyte differentiation;GO:0030336|negative regulation of cell migration;GO:0045766|positive regulation of angiogenesis;GO:0007265|Ras protein signal transduction;GO:0070372|regulation of ERK1 and ERK2 cascade;GO:0051896|regulation of protein kinase B signaling;GO:0007268|synaptic transmission;	GO:0070062|extracellular exosome;GO:0005925|focal adhesion;GO:0005622|intracellular;GO:0005886|plasma membrane;	GO:0019003|GDP binding;GO:0005525|GTP binding;GO:0003924|GTPase activity;GO:0032403|protein complex binding;	K07829	RRAS; Ras-related protein R-Ras
ENSG00000163993	9.71e-61	chr4:6693069-6697170:+	pfam01023	S_100	S-100/ICaBP type calcium binding domain. The S-100 domain is a subfamily of the EF-hand calcium binding proteins.	GO:0043542|endothelial cell migration;GO:0010033|response to organic substance;	GO:0005737|cytoplasm;GO:0070062|extracellular exosome;GO:0031528|microvillus membrane;GO:0005634|nucleus;	GO:0005509|calcium ion binding;GO:0048306|calcium-dependent protein binding;GO:0000287|magnesium ion binding;	.	.
ENSG00000108828	1.57e-59	chr17:43014605-43025123:-	pfam00107	ADH_zinc_N	Zinc-binding dehydrogenase.	GO:0010637|negative regulation of mitochondrial fusion;	GO:0070062|extracellular exosome;GO:0016021|integral component of membrane;GO:0005741|mitochondrial outer membrane;	GO:0016491|oxidoreductase activity;GO:0008270|zinc ion binding;	.	.
ENSG00000090861	2.64e-56	chr16:70252295-70289543:-	pfam01411	tRNA-synt_2c	tRNA synthetases class II (A). Other tRNA synthetase sub-families are too dissimilar to be included. This family includes only alanyl-tRNA synthetases.	GO:0006419|alanyl-tRNA aminoacylation;	GO:0005737|cytoplasm;	GO:0004813|alanine-tRNA ligase activity;GO:0005524|ATP binding;GO:0000049|tRNA binding;GO:0008270|zinc ion binding;	K01872	AARS, alaS; alanyl-tRNA synthetase [EC:6.1.1.7]
ENSG00000105329	1e-49	chr19:41301587-41353911:-	pfam00019	TGF_beta	Transforming growth factor beta like domain.	GO:0046732|active induction of host immune response by virus;GO:0002460|adaptive immune response based on somatic recombination of immune receptors built from immunoglobulin superfamily domains;GO:0007568|aging;GO:0006754|ATP biosynthetic process;GO:0007596|blood coagulation;GO:0060751|branch elongation involved in mammary gland duct branching;GO:0007050|cell cycle arrest;GO:0048468|cell developm…	GO:0030424|axon;GO:0072562|blood microparticle;GO:0009986|cell surface;GO:0005737|cytoplasm;GO:0005576|extracellular region;GO:0005615|extracellular space;GO:0005796|Golgi lumen;GO:0043025|neuronal cell body;GO:0005634|nucleus;GO:0005886|plasma membrane;GO:0031093|platelet alpha granule lumen;GO:0005578|proteinaceous extracellular matrix;	GO:0003823|antigen binding;GO:0005125|cytokine activity;GO:0019899|enzyme binding;GO:0001948|glycoprotein binding;GO:0034713|type I transforming growth factor beta receptor binding;GO:0005114|type II transforming growth factor beta receptor binding;GO:0034714|type III transforming growth factor beta receptor binding;	K13375	TGFB1; transforming growth factor beta-1
ENSG00000172216	3.6e-49	chr20:50190734-50192689:+	pfam07716	bZIP_2	Basic region leucine zipper.	GO:0006953|acute-phase response;GO:0050873|brown fat cell differentiation;GO:0071230|cellular response to amino acid stimulus;GO:0042742|defense response to bacterium;GO:0001892|embryonic placenta development;GO:0002432|granuloma formation;GO:0072574|hepatocyte proliferation;GO:0006955|immune response;GO:0006954|inflammatory response;GO:0070059|intrinsic apoptotic signaling pathway in response to…	GO:0036488|CHOP-C/EBP complex;GO:0000779|condensed chromosome, centromeric region;GO:0005737|cytoplasm;GO:0000790|nuclear chromatin;GO:0016363|nuclear matrix;GO:0005654|nucleoplasm;GO:0005634|nucleus;	GO:0003682|chromatin binding;GO:0003677|DNA binding;GO:0046982|protein heterodimerization activity;GO:0042803|protein homodimerization activity;GO:0000978|RNA polymerase II core promoter proximal region sequence-specific DNA binding;GO:0001077|transcriptional activator activity, RNA polymerase II core promoter proximal region sequence-specific binding;GO:0003705|transcription factor activity, RNA…	K10048	CEBPB; CCAAT/enhancer binding protein (C/EBP), beta
ENSG00000196576	1.69e-48	chr22:50274979-50307627:-	pfam08337	Plexin_cytopl	Plexin cytoplasmic RasGAP domain. This family features the C-terminal regions of various plexins. Plexins are receptors for semaphorins, and plexin signalling is important in path finding and patterning of both neurons and developing blood vessels. The cytoplasmic region, which has been called a SEX domain in some members of this family, is involved in downstream signalling pathways, by interacti…	GO:0007420|brain development;GO:0001843|neural tube closure;GO:0007405|neuroblast proliferation;GO:0050772|positive regulation of axonogenesis;GO:0008360|regulation of cell shape;GO:0043087|regulation of GTPase activity;GO:2001222|regulation of neuron migration;GO:0001932|regulation of protein phosphorylation;GO:0071526|semaphorin-plexin signaling pathway;	GO:0009986|cell surface;GO:0070062|extracellular exosome;GO:0005887|integral component of plasma membrane;	GO:0017154|semaphorin receptor activity;	K06821	PLXNB; plexin B
ENSG00000163359	2.46e-48	chr2:237324003-237414375:-	pfam00092	VWA	von Willebrand factor type A domain.	GO:0007411|axon guidance;GO:0007155|cell adhesion;GO:0030574|collagen catabolic process;GO:0022617|extracellular matrix disassembly;GO:0030198|extracellular matrix organization;GO:0007517|muscle organ development;	GO:0005589|collagen type VI trimer;GO:0005788|endoplasmic reticulum lumen;GO:0070062|extracellular exosome;GO:0031012|extracellular matrix;GO:0005576|extracellular region;GO:0005615|extracellular space;GO:1903561|extracellular vesicle;GO:0005578|proteinaceous extracellular matrix;GO:0042383|sarcolemma;	GO:0004867|serine-type endopeptidase inhibitor activity;	K06238	COL6A; collagen, type VI, alpha
ENSG00000092621	5.74e-46	chr1:119659798-119744215:+	pfam00389	2-Hacid_dh	D-isomer specific 2-hydroxyacid dehydrogenase, catalytic domain. This family represents the largest portion of the catalytic domain of 2-hydroxyacid dehydrogenases as the NAD binding domain is inserted within the structural domain.	GO:0007420|brain development;GO:0008652|cellular amino acid biosynthetic process;GO:0034641|cellular nitrogen compound metabolic process;GO:0070314|G1 to G0 transition;GO:0009448|gamma-aminobutyric acid metabolic process;GO:0021782|glial cell development;GO:0006541|glutamine metabolic process;GO:0006544|glycine metabolic process;GO:0006564|L-serine biosynthetic process;GO:0021915|neural tube deve…	GO:0005829|cytosol;GO:0070062|extracellular exosome;GO:0043209|myelin sheath;	GO:0009055|electron carrier activity;GO:0051287|NAD binding;GO:0004617|phosphoglycerate dehydrogenase activity;	K00058	serA, PHGDH; D-3-phosphoglycerate dehydrogenase [EC:1.1.1.95]
ENSG00000087074	7.8e-46	chr19:48872392-48876057:+	pfam13900	GVQW	Putative binding domain. This short domain is often found nested inside other longer domains. The function is not known, but the domain carries a highly conserved GVQW motif. The members are rich in proline and cysteine. This may be a binding domain.	GO:0006915|apoptotic process;GO:0007050|cell cycle arrest;GO:0006974|cellular response to DNA damage stimulus;GO:0030968|endoplasmic reticulum unfolded protein response;GO:0070059|intrinsic apoptotic signaling pathway in response to endoplasmic reticulum stress;GO:1903912|negative regulation of endoplasmic reticulum stress-induced eIF2 alpha phosphorylation;GO:1903898|negative regulation of PERK-…	GO:0005737|cytoplasm;GO:0005829|cytosol;GO:0005783|endoplasmic reticulum;GO:0005789|endoplasmic reticulum membrane;GO:0005794|Golgi apparatus;GO:0016020|membrane;GO:0005741|mitochondrial outer membrane;GO:0005739|mitochondrion;GO:0000164|protein phosphatase type 1 complex;	GO:0019901|protein kinase binding;GO:0008157|protein phosphatase 1 binding;GO:0071862|protein phosphatase type 1 activator activity;GO:0008599|protein phosphatase type 1 regulator activity;	K14019	PPP1R15A, GADD34; protein phosphatase 1 regulatory subunit 15A
ENSG00000135069	9.68e-45	chr9:78297143-78330093:+	pfam00266	Aminotran_5	Aminotransferase class-V. This domain is found in amino transferases, and other enzymes including cysteine desulphurase EC:4.4.1.-.	GO:0008652|cellular amino acid biosynthetic process;GO:0034641|cellular nitrogen compound metabolic process;GO:0006564|L-serine biosynthetic process;GO:0008615|pyridoxine biosynthetic process;GO:0044281|small molecule metabolic process;	GO:0005737|cytoplasm;GO:0005829|cytosol;GO:0070062|extracellular exosome;	GO:0004648|O-phospho-L-serine:2-oxoglutarate aminotransferase activity;	K00831	serC, PSAT1; phosphoserine aminotransferase [EC:2.6.1.52]
ENSG00000031698	1.11e-44	chr1:109213918-109238169:+	pfam00587	tRNA-synt_2b	tRNA synthetase class II core domain (G, H, P, S and T). Other tRNA synthetase sub-families are too dissimilar to be included. This domain is the core catalytic domain of tRNA synthetases and includes glycyl, histidyl, prolyl, seryl and threonyl tRNA synthetases.	GO:0097056|selenocysteinyl-tRNA(Sec) biosynthetic process;GO:0006434|seryl-tRNA aminoacylation;	GO:0005737|cytoplasm;	GO:0005524|ATP binding;GO:0004828|serine-tRNA ligase activity;	K01875	SARS, serS; seryl-tRNA synthetase [EC:6.1.1.11]
ENSG00000130066	2.04e-44	chrX:23783173-23786226:+	pfam00583	Acetyltransf_1	Acetyltransferase (GNAT) family. This family contains proteins with N-acetyltransferase functions such as Elp3-related proteins.	GO:0001525|angiogenesis;GO:0034641|cellular nitrogen compound metabolic process;GO:0006596|polyamine biosynthetic process;GO:0006595|polyamine metabolic process;GO:0009447|putrescine catabolic process;GO:0042127|regulation of cell proliferation;GO:0044281|small molecule metabolic process;	GO:0005829|cytosol;GO:0005622|intracellular;	GO:0004145|diamine N-acetyltransferase activity;	K00657	E2.3.1.57, speG; diamine N-acetyltransferase [EC:2.3.1.57]
ENSG00000024422	1.39e-43	chr19:47713343-47743134:+	pfam00350	Dynamin_N	Dynamin family.	GO:0006355|regulation of transcription, DNA-templated;GO:0006351|transcription, DNA-templated;	GO:0005634|nucleus;	GO:0003677|DNA binding;GO:0046872|metal ion binding;	K12469	EHD2; EH domain-containing protein 2
ENSG00000187837	6.12e-43	chr6:26055787-26056428:-	pfam00538	Linker_histone	linker histone H1 and H5 family. Linker histone H1 is an essential component of chromatin structure. H1 links nucleosomes into higher order structures Histone H1 is replaced by histone H5 in some cell types.	GO:0000122|negative regulation of transcription from RNA polymerase II promoter;GO:0006334|nucleosome assembly;GO:0016584|nucleosome positioning;	GO:0005719|nuclear euchromatin;GO:0000786|nucleosome;GO:0005634|nucleus;GO:0035327|transcriptionally active chromatin;	GO:0031490|chromatin DNA binding;GO:0044822|poly(A) RNA binding;	K11275	H1_5; histone H1/5
ENSG00000141753	1.29e-42	chr17:40443461-40457731:+	pfam00086	Thyroglobulin_1	Thyroglobulin type-1 repeat. Thyroglobulin type 1 repeats are thought to be involved in the control of proteolytic degradation. The domain usually contains six conserved cysteines. These form three disulphide bridges. Cysteines 1 pairs with 2, 3 with 4 and 5 with 6.	GO:0008283|cell proliferation;GO:0044267|cellular protein metabolic process;GO:0006259|DNA metabolic process;GO:0006954|inflammatory response;GO:0043568|positive regulation of insulin-like growth factor receptor signaling pathway;GO:0043410|positive regulation of MAPK cascade;GO:0001558|regulation of cell growth;GO:0010906|regulation of glucose metabolic process;GO:0043567|regulation of insulin-l…	GO:0005576|extracellular region;GO:0005615|extracellular space;	GO:0031994|insulin-like growth factor I binding;GO:0031995|insulin-like growth factor II binding;	.	.
ENSG00000148346	2.44e-41	chr9:128149071-128153455:+	pfam00061	Lipocalin	Lipocalin / cytosolic fatty-acid binding protein family. Lipocalins are transporters for small hydrophobic molecules, such as lipids, steroid hormones, bilins, and retinoids. The family also encompasses the enzyme prostaglandin D synthase (EC:5.3.99.2). Alignment subsumes both the lipocalin and fatty acid binding protein signatures from PROSITE. This is supported on structural and functional grou…	GO:0006915|apoptotic process;GO:0006879|cellular iron ion homeostasis;GO:0045087|innate immune response;GO:0006811|ion transport;GO:0015891|siderophore transport;GO:0055085|transmembrane transport;	GO:0005623|cell;GO:0070062|extracellular exosome;GO:0005576|extracellular region;GO:0005615|extracellular space;	GO:0005506|iron ion binding;GO:0036094|small molecule binding;GO:0005215|transporter activity;	.	.
ENSG00000116584	6.01e-40	chr1:155946851-156007070:-	pfam00621	RhoGEF	RhoGEF domain. Guanine nucleotide exchange factor for Rho/Rac/Cdc42-like GTPases Also called Dbl-homologous (DH) domain. It appears that pfam00169 domains invariably occur C-terminal to RhoGEF/DH domains.	GO:0007015|actin filament organization;GO:0097190|apoptotic signaling pathway;GO:0051301|cell division;GO:0000902|cell morphogenesis;GO:0071474|cellular hyperosmotic response;GO:0071225|cellular response to muramyl dipeptide;GO:0071356|cellular response to tumor necrosis factor;GO:0000132|establishment of mitotic spindle orientation;GO:0045087|innate immune response;GO:0006886|intracellular prote…	GO:0005923|bicellular tight junction;GO:0005737|cytoplasm;GO:0016023|cytoplasmic membrane-bounded vesicle;GO:0005856|cytoskeleton;GO:0005829|cytosol;GO:0043198|dendritic shaft;GO:0005925|focal adhesion;GO:0005794|Golgi apparatus;GO:0005874|microtubule;GO:0043025|neuronal cell body;GO:0097481|neuronal postsynaptic density;GO:0043234|protein complex;GO:0032587|ruffle membrane;GO:0005819|spindle;GO:…	GO:0008017|microtubule binding;GO:0048365|Rac GTPase binding;GO:0030676|Rac guanyl-nucleotide exchange factor activity;GO:0017048|Rho GTPase binding;GO:0005089|Rho guanyl-nucleotide exchange factor activity;GO:0008134|transcription factor binding;GO:0008270|zinc ion binding;	K12791	ARHGEF2, GEF-H1; Rho guanine nucleotide exchange factor 2
ENSG00000166986	7.14e-40	chr12:57475445-57517569:+	pfam09334	tRNA-synt_1g	tRNA synthetases class I (M). This family includes methionyl tRNA synthetases.	GO:0006431|methionyl-tRNA aminoacylation;	GO:0005737|cytoplasm;	GO:0005524|ATP binding;GO:0004825|methionine-tRNA ligase activity;GO:0000049|tRNA binding;	K01874	MARS, metG; methionyl-tRNA synthetase [EC:6.1.1.10]
ENSG00000105223	1.57e-39	chr19:40348456-40380439:+	pfam13918	PLDc_3	PLD-like domain.	GO:0016042|lipid catabolic process;	GO:0005789|endoplasmic reticulum membrane;GO:0016021|integral component of membrane;	GO:0070290|N-acylphosphatidylethanolamine-specific phospholipase D activity;GO:0004630|phospholipase D activity;	K16860	PLD3_4; phospholipase D3/4 [EC:3.1.4.4]
ENSG00000165029	3.97e-39	chr9:104781002-104928237:-	pfam00005	ABC_tran	ABC transporter. ABC transporters for a large family of proteins responsible for translocation of a variety of compounds across biological membranes. ABC transporters are the largest family of proteins in many completely sequenced bacteria. ABC transporters are composed of two copies of this domain and two copies of a transmembrane domain pfam00664. These four domains may belong to a single polyp…	GO:0038027|apolipoprotein A-I-mediated signaling pathway;GO:0044255|cellular lipid metabolic process;GO:0071222|cellular response to lipopolysaccharide;GO:0071300|cellular response to retinoic acid;GO:0033344|cholesterol efflux;GO:0042632|cholesterol homeostasis;GO:0008203|cholesterol metabolic process;GO:0016197|endosomal transport;GO:0007186|G-protein coupled receptor signaling pathway;GO:00343…	GO:0030139|endocytic vesicle;GO:0009897|external side of plasma membrane;GO:0005794|Golgi apparatus;GO:0005887|integral component of plasma membrane;GO:0045121|membrane raft;GO:0048471|perinuclear region of cytoplasm;GO:0045335|phagocytic vesicle;GO:0005886|plasma membrane;	GO:0008509|anion transmembrane transporter activity;GO:0034186|apolipoprotein A-I binding;GO:0034188|apolipoprotein A-I receptor activity;GO:0034185|apolipoprotein binding;GO:0005524|ATP binding;GO:0042626|ATPase activity, coupled to transmembrane movement of substances;GO:0051117|ATPase binding;GO:0015485|cholesterol binding;GO:0017127|cholesterol transporter activity;GO:0005543|phospholipid bin…	K05641	ABCA1; ATP-binding cassette, subfamily A (ABC1), member 1
ENSG00000139725	5.05e-39	chr12:121777754-121803403:-	pfam00071	Ras	Ras family. Includes sub-families Ras, Rab, Rac, Ral, Ran, Rap Ypt1 and more. Shares P-loop motif with GTP_EFTU, arf and myosin_head. See pfam00009 pfam00025, pfam00063. As regards Rab GTPases, these are important regulators of vesicle formation, motility and fusion. They share a fold in common with all Ras GTPases: this is a six-stranded beta-sheet surrounded by five alpha-helices.	GO:0007015|actin filament organization;GO:0051056|regulation of small GTPase mediated signal transduction;GO:0007264|small GTPase mediated signal transduction;	GO:0005856|cytoskeleton;GO:0005829|cytosol;GO:0070062|extracellular exosome;GO:0005886|plasma membrane;	GO:0005525|GTP binding;GO:0003924|GTPase activity;	K07872	RHOF, RIF; Ras homolog gene family, member F
ENSG00000196352	3.9e-38	chr1:207321508-207386804:+	pfam13900	GVQW	Putative binding domain. This short domain is often found nested inside other longer domains. The function is not known, but the domain carries a highly conserved GVQW motif. The members are rich in proline and cysteine. This may be a binding domain.	GO:0035743|CD4-positive, alpha-beta T cell cytokine production;GO:0006958|complement activation, classical pathway;GO:0045087|innate immune response;GO:0045916|negative regulation of complement activation;GO:2000516|positive regulation of CD4-positive, alpha-beta T cell activation;GO:2000563|positive regulation of CD4-positive, alpha-beta T cell proliferation;GO:0007204|positive regulation of cyt…	GO:0031225|anchored component of membrane;GO:0009986|cell surface;GO:0005829|cytosol;GO:0070062|extracellular exosome;GO:0005576|extracellular region;GO:0005887|integral component of plasma membrane;GO:0045121|membrane raft;GO:0005886|plasma membrane;	GO:0008289|lipid binding;GO:0001618|virus receptor activity;	K04006	DAF, CD55; decay accelerating factor
ENSG00000106538	4.71e-38	chr7:150338317-150341674:-	pfam06682	DUF1183	Protein of unknown function (DUF1183). This family consists of several eukaryotic proteins of around 360 residues in length. The function of this family is unknown.	GO:0050873|brown fat cell differentiation;GO:0006935|chemotaxis;GO:0048566|embryonic digestive tract development;GO:0001701|in utero embryonic development;GO:0006954|inflammatory response;GO:0050921|positive regulation of chemotaxis;GO:0045600|positive regulation of fat cell differentiation;GO:2001275|positive regulation of glucose import in response to insulin stimulus;GO:0010759|positive regula…	GO:0070062|extracellular exosome;GO:0031012|extracellular matrix;GO:0005576|extracellular region;	GO:0005102|receptor binding;	K10044	RARRES2; retinoic acid receptor responder protein 2
ENSG00000123143	4.32e-37	chr19:14433053-14471867:+	pfam00069	Pkinase	Protein kinase domain.	GO:0001783|B cell apoptotic process;GO:0001782|B cell homeostasis;GO:0010631|epithelial cell migration;GO:0035407|histone H3-T11 phosphorylation;GO:0006972|hyperosmotic response;GO:0030889|negative regulation of B cell proliferation;GO:0006469|negative regulation of protein kinase activity;GO:0001933|negative regulation of protein phosphorylation;GO:0006468|protein phosphorylation;GO:2000145|regu…	GO:0032154|cleavage furrow;GO:0005737|cytoplasm;GO:0016023|cytoplasmic membrane-bounded vesicle;GO:0005768|endosome;GO:0030496|midbody;GO:0005634|nucleus;GO:0005886|plasma membrane;GO:0043234|protein complex;	GO:0050681|androgen receptor binding;GO:0005524|ATP binding;GO:0003682|chromatin binding;GO:0017049|GTP-Rho binding;GO:0042393|histone binding;GO:0042826|histone deacetylase binding;GO:0035402|histone kinase activity (H3-T11 specific);GO:0030374|ligand-dependent nuclear receptor transcription coactivator activity;GO:0004672|protein kinase activity;GO:0004697|protein kinase C activity;GO:0005080|p…	K06071	PKN; protein kinase N [EC:2.7.11.13]
ENSG00000159674	1.9e-36	chr4:1166932-1208962:-	pfam06468	Spond_N	Spondin_N. This conserved region is found at the in the N-terminal half of several Spondin proteins. Spondins are involved in patterning axonal growth trajectory through either inhibiting or promoting adhesion of embryonic nerve cells.	GO:0007411|axon guidance;GO:0007155|cell adhesion;GO:0071222|cellular response to lipopolysaccharide;GO:0050832|defense response to fungus;GO:0051607|defense response to virus;GO:0043152|induction of bacterial agglutination;GO:0045087|innate immune response;GO:0002448|mast cell mediated immunity;GO:0008228|opsonization;GO:0032755|positive regulation of interleukin-6 production;GO:0060907|positive…	GO:0070062|extracellular exosome;GO:0005615|extracellular space;GO:0005578|proteinaceous extracellular matrix;	GO:0003823|antigen binding;GO:0001530|lipopolysaccharide binding;GO:0046872|metal ion binding;	.	.
ENSG00000060566	1.61e-35	chr19:4153601-4173054:+	pfam00170	bZIP_1	bZIP transcription factor. The Pfam entry includes the basic region and the leucine zipper region.	GO:0030968|endoplasmic reticulum unfolded protein response;GO:0002675|positive regulation of acute inflammatory response;GO:0045944|positive regulation of transcription from RNA polymerase II promoter;GO:1990440|positive regulation of transcription from RNA polymerase II promoter in response to endoplasmic reticulum stress;GO:0006366|transcription from RNA polymerase II promoter;	GO:0005783|endoplasmic reticulum;GO:0005789|endoplasmic reticulum membrane;GO:0016021|integral component of membrane;GO:0016020|membrane;GO:0005634|nucleus;	GO:0035497|cAMP response element binding;GO:0046982|protein heterodimerization activity;GO:0042803|protein homodimerization activity;GO:0000977|RNA polymerase II regulatory region sequence-specific DNA binding;GO:0001228|transcriptional activator activity, RNA polymerase II transcription regulatory region sequence-specific binding;GO:0000976|transcription regulatory region sequence-specific DNA b…	K09048	CREB3; cyclic AMP-responsive element-binding protein 3
ENSG00000100097	3.3e-34	chr22:37675608-37679806:+	pfam00337	Gal-bind_lectin	Galactoside-binding lectin. This family contains galactoside binding lectins. The family also includes enzymes such as human eosinophil lysophospholipase (EC:3.1.1.5).	GO:0006915|apoptotic process;GO:0071333|cellular response to glucose stimulus;GO:0071407|cellular response to organic cyclic compound;GO:0033555|multicellular organismal response to stress;GO:0045445|myoblast differentiation;GO:0010812|negative regulation of cell-substrate adhesion;GO:0010977|negative regulation of neuron projection development;GO:0002317|plasma cell differentiation;GO:0034120|po…	GO:0009986|cell surface;GO:0005737|cytoplasm;GO:0070062|extracellular exosome;GO:0005615|extracellular space;GO:0005622|intracellular;GO:0005634|nucleus;GO:0005578|proteinaceous extracellular matrix;	GO:0016936|galactoside binding;GO:0030395|lactose binding;GO:0044822|poly(A) RNA binding;GO:0004871|signal transducer activity;	K06830	LGALS1; galectin-1
ENSG00000110619	6.23e-34	chr11:3000922-3057613:-	pfam01406	tRNA-synt_1e	tRNA synthetases class I (C) catalytic domain. This family includes only cysteinyl tRNA synthetases.	GO:0006423|cysteinyl-tRNA aminoacylation;	GO:0005737|cytoplasm;GO:0005829|cytosol;	GO:0005524|ATP binding;GO:0004817|cysteine-tRNA ligase activity;GO:0046872|metal ion binding;GO:0042803|protein homodimerization activity;GO:0000049|tRNA binding;	K01883	CARS, cysS; cysteinyl-tRNA synthetase [EC:6.1.1.16]
ENSG00000240972	1.65e-33	chr22:23894004-23895227:+	pfam01187	MIF	Macrophage migration inhibitory factor (MIF).	GO:0007569|cell aging;GO:0008283|cell proliferation;GO:0007166|cell surface receptor signaling pathway;GO:0030330|DNA damage response, signal transduction by p53 class mediator;GO:0006954|inflammatory response;GO:0045087|innate immune response;GO:0090344|negative regulation of cell aging;GO:0071157|negative regulation of cell cycle arrest;GO:0032269|negative regulation of cellular protein metabol…	GO:0009986|cell surface;GO:0005737|cytoplasm;GO:0070062|extracellular exosome;GO:0005615|extracellular space;GO:0043209|myelin sheath;GO:0005654|nucleoplasm;	GO:0042056|chemoattractant activity;GO:0004167|dopachrome isomerase activity;GO:0050178|phenylpyruvate tautomerase activity;	K07253	MIF; phenylpyruvate tautomerase [EC:5.3.2.1]
ENSG00000167772	2.46e-33	chr19:8363289-8374373:+	pfam00147	Fibrinogen_C	Fibrinogen beta and gamma chains, C-terminal globular domain.	GO:0001525|angiogenesis;GO:0030154|cell differentiation;GO:0044255|cellular lipid metabolic process;GO:0043066|negative regulation of apoptotic process;GO:2000352|negative regulation of endothelial cell apoptotic process;GO:0051005|negative regulation of lipoprotein lipase activity;GO:0045766|positive regulation of angiogenesis;GO:0051260|protein homooligomerization;GO:0001666|response to hypoxia…	GO:0072562|blood microparticle;GO:0005576|extracellular region;GO:0005615|extracellular space;GO:0005578|proteinaceous extracellular matrix;	GO:0004857|enzyme inhibitor activity;	K08767	ANGPTL4, PGAR; angiopoietin-like 4
ENSG00000117298	3.61e-33	chr1:21217247-21345504:-	pfam05649	Peptidase_M13_N	Peptidase family M13. M13 peptidases are well-studied proteases found in a wide range of organisms including mammals and bacteria. In mammals they participate in processes such as cardiovascular development, blood-pressure regulation, nervous control of respiration, and regulation of the function of neuropeptides in the central nervous system. In bacteria they may be used for digestion of milk.	GO:0010815|bradykinin catabolic process;GO:0010816|calcitonin catabolic process;GO:0043583|ear development;GO:0042733|embryonic digit morphogenesis;GO:0034959|endothelin maturation;GO:0007507|heart development;GO:0042447|hormone catabolic process;GO:0016486|peptide hormone processing;GO:0060037|pharyngeal system development;GO:0001921|positive regulation of receptor recycling;GO:0016485|protein p…	GO:0005769|early endosome;GO:0005768|endosome;GO:0009897|external side of plasma membrane;GO:0070062|extracellular exosome;GO:0016021|integral component of membrane;GO:0031302|intrinsic component of endosome membrane;GO:0005765|lysosomal membrane;GO:0016020|membrane;GO:0048471|perinuclear region of cytoplasm;GO:0005886|plasma membrane;GO:0031982|vesicle;GO:0033093|Weibel-Palade body;	GO:0004175|endopeptidase activity;GO:0046872|metal ion binding;GO:0004222|metalloendopeptidase activity;GO:0017046|peptide hormone binding;GO:0042803|protein homodimerization activity;	K01415	ECE; endothelin-converting enzyme [EC:3.4.24.71]
ENSG00000073756	7.32e-32	chr1:186671791-186680427:-	pfam03098	An_peroxidase	Animal haem peroxidase.	GO:0001525|angiogenesis;GO:0019369|arachidonic acid metabolic process;GO:0030282|bone mineralization;GO:0050873|brown fat cell differentiation;GO:0071318|cellular response to ATP;GO:0071498|cellular response to fluid shear stress;GO:0071456|cellular response to hypoxia;GO:0071260|cellular response to mechanical stimulus;GO:0034644|cellular response to UV;GO:0019371|cyclooxygenase pathway;GO:00466…	GO:0005901|caveola;GO:0005737|cytoplasm;GO:0005783|endoplasmic reticulum;GO:0005788|endoplasmic reticulum lumen;GO:0005789|endoplasmic reticulum membrane;GO:0043005|neuron projection;GO:0005634|nucleus;GO:0043234|protein complex;	GO:0050473|arachidonate 15-lipoxygenase activity;GO:0019899|enzyme binding;GO:0020037|heme binding;GO:0008289|lipid binding;GO:0046872|metal ion binding;GO:0004601|peroxidase activity;GO:0004666|prostaglandin-endoperoxide synthase activity;	K11987	PTGS2, COX2; prostaglandin-endoperoxide synthase 2 [EC:1.14.99.1]
ENSG00000173801	3.03e-31	chr17:41754604-41786931:-	pfam00514	Arm	Armadillo/beta-catenin-like repeat. Approx. 40 amino acid repeat. Tandem repeats form super-helix of helices that is proposed to mediate interaction of beta-catenin with its ligands. CAUTION: This family does not contain all known armadillo repeats.	GO:0034333|adherens junction assembly;GO:0034332|adherens junction organization;GO:0086073|bundle of His cell-Purkinje myocyte adhesion involved in cell communication;GO:0034329|cell junction assembly;GO:0016477|cell migration;GO:0045216|cell-cell junction organization;GO:0071681|cellular response to indole-3-methanol;GO:0007016|cytoskeletal anchoring at plasma membrane;GO:0002159|desmosome assem…	GO:0016342|catenin complex;GO:0005913|cell-cell adherens junction;GO:0005911|cell-cell junction;GO:0005737|cytoplasm;GO:0009898|cytoplasmic side of plasma membrane;GO:0005856|cytoskeleton;GO:0005829|cytosol;GO:0030057|desmosome;GO:0070062|extracellular exosome;GO:0005925|focal adhesion;GO:0071665|gamma-catenin-TCF7L2 complex;GO:0014704|intercalated disc;GO:0005882|intermediate filament;GO:0005634…	GO:0045294|alpha-catenin binding;GO:0045296|cadherin binding;GO:0050839|cell adhesion molecule binding;GO:0086083|cell adhesive protein binding involved in bundle of His cell-Purkinje myocyte communication;GO:0042803|protein homodimerization activity;GO:0019903|protein phosphatase binding;GO:0004871|signal transducer activity;GO:0005199|structural constituent of cell wall;GO:0005198|structural mo…	K10056	JUP; junction plakoglobin
ENSG00000112096	5.86e-31	chr6:159669057-159762529:-	pfam02994	Transposase_22	L1 transposable element.	GO:0019430|removal of superoxide radicals;	GO:0005759|mitochondrial matrix;	GO:0030145|manganese ion binding;GO:0004784|superoxide dismutase activity;	K04564	SOD2; superoxide dismutase, Fe-Mn family [EC:1.15.1.1]
ENSG00000174564	1.35e-30	chr3:136946230-137011085:+	pfam01108	Tissue_fac	Tissue factor. This family is found in metazoa, and is very similar to the fibronectin type III domain. The family is found in cytokine receptors, interleukin and interferon receptors and coagulation factor III proteins. It occurs multiple times, as does fn3, family pfam00041.	GO:0019221|cytokine-mediated signaling pathway;GO:0048873|homeostasis of number of cells within a tissue;GO:0002765|immune response-inhibiting signal transduction;GO:0002437|inflammatory response to antigenic stimulus;GO:0032689|negative regulation of interferon-gamma production;GO:0032703|negative regulation of interleukin-2 production;GO:0042130|negative regulation of T cell proliferation;GO:00…	GO:0016021|integral component of membrane;GO:0005886|plasma membrane;	GO:0004896|cytokine receptor activity;	K05137	IL20RB; interleukin 20 receptor beta
ENSG00000101255	2.22e-30	chr20:362835-397559:+	pfam00069	Pkinase	Protein kinase domain.	GO:0044255|cellular lipid metabolic process;GO:0032869|cellular response to insulin stimulus;GO:0007173|epidermal growth factor receptor signaling pathway;GO:0038095|Fc-epsilon receptor signaling pathway;GO:0008543|fibroblast growth factor receptor signaling pathway;GO:0045087|innate immune response;GO:0008286|insulin receptor signaling pathway;GO:0070059|intrinsic apoptotic signaling pathway in …	GO:0005829|cytosol;GO:0005654|nucleoplasm;GO:0005634|nucleus;GO:0005886|plasma membrane;	GO:0005524|ATP binding;GO:0031434|mitogen-activated protein kinase kinase binding;GO:0019901|protein kinase binding;GO:0004860|protein kinase inhibitor activity;GO:0003714|transcription corepressor activity;GO:0031625|ubiquitin protein ligase binding;GO:0055106|ubiquitin-protein transferase regulator activity;	K08814	TRIB; tribbles [EC:2.7.11.-]
ENSG00000105048	1.91e-29	chr19:55132794-55149354:-	pfam13900	GVQW	Putative binding domain. This short domain is often found nested inside other longer domains. The function is not known, but the domain carries a highly conserved GVQW motif. The members are rich in proline and cysteine. This may be a binding domain.	GO:0030049|muscle filament sliding;GO:0045932|negative regulation of muscle contraction;GO:0003009|skeletal muscle contraction;GO:0031444|slow-twitch skeletal muscle fiber contraction;GO:0014883|transition between fast and slow fiber;	GO:0005829|cytosol;GO:0005861|troponin complex;	GO:0005523|tropomyosin binding;	K10372	TNNT1; troponin T, slow skeletal muscle
ENSG00000177666	3.88e-29	chr11:818902-825573:+	pfam01734	Patatin	Patatin-like phospholipase. This family consists of various patatin glycoproteins from plants. The patatin protein accounts for up to 40% of the total soluble protein in potato tubers. Patatin is a storage protein but it also has the enzymatic activity of lipid acyl hydrolase, catalyzing the cleavage of fatty acids from membrane lipids. Members of this family have been found also in vertebrates.	GO:0036155|acylglycerol acyl-chain remodeling;GO:0046474|glycerophospholipid biosynthetic process;GO:0034389|lipid particle organization;GO:0019915|lipid storage;GO:0010891|negative regulation of sequestering of triglyceride;GO:0006644|phospholipid metabolic process;GO:0010898|positive regulation of triglyceride catabolic process;GO:0044281|small molecule metabolic process;GO:0019433|triglyceride…	GO:0005829|cytosol;GO:0005789|endoplasmic reticulum membrane;GO:0016021|integral component of membrane;GO:0043231|intracellular membrane-bounded organelle;GO:0005811|lipid particle;GO:0005886|plasma membrane;	GO:0004806|triglyceride lipase activity;	K16816	PNPLA2, ATGL; patatin-like phospholipase domain-containing protein 2 [EC:3.1.1.3]
ENSG00000175197	1.24e-28	chr12:57516588-57520517:-	pfam00170	bZIP_1	bZIP transcription factor. The Pfam entry includes the basic region and the leucine zipper region.	GO:0036500|ATF6-mediated unfolded protein response;GO:0001955|blood vessel maturation;GO:0007050|cell cycle arrest;GO:0045454|cell redox homeostasis;GO:0044267|cellular protein metabolic process;GO:0006974|cellular response to DNA damage stimulus;GO:0030968|endoplasmic reticulum unfolded protein response;GO:0006983|ER overload response;GO:0070059|intrinsic apoptotic signaling pathway in response …	GO:0035976|AP1 complex;GO:1990622|CHOP-ATF3 complex;GO:1990617|CHOP-ATF4 complex;GO:0036488|CHOP-C/EBP complex;GO:0005829|cytosol;GO:0005770|late endosome;GO:0005654|nucleoplasm;GO:0005634|nucleus;GO:0032993|protein-DNA complex;	GO:0008140|cAMP response element binding protein binding;GO:0003677|DNA binding;GO:0043522|leucine zipper domain binding;GO:0046982|protein heterodimerization activity;GO:0000978|RNA polymerase II core promoter proximal region sequence-specific DNA binding;GO:0001077|transcriptional activator activity, RNA polymerase II core promoter proximal region sequence-specific binding;GO:0003700|transcript…	K04452	DDIT3, GADD153; DNA damage-inducible transcript 3
ENSG00000184897	2.12e-28	chr3:129314771-129316277:-	pfam00538	Linker_histone	linker histone H1 and H5 family. Linker histone H1 is an essential component of chromatin structure. H1 links nucleosomes into higher order structures Histone H1 is replaced by histone H5 in some cell types.	GO:0006334|nucleosome assembly;	GO:0005730|nucleolus;GO:0000786|nucleosome;GO:0005634|nucleus;	GO:0003677|DNA binding;GO:0044822|poly(A) RNA binding;	K11275	H1_5; histone H1/5
ENSG00000196365	3.36e-28	chr19:5691834-5720572:-	pfam05362	Lon_C	Lon protease (S16) C-terminal proteolytic domain. The Lon serine proteases must hydrolyse ATP to degrade protein substrates. In Escherichia coli, these proteases are involved in turnover of intracellular proteins, including abnormal proteins following heat-shock. The active site for protease activity resides in a C-terminal domain. The Lon proteases are classified as family S16 in Merops.	GO:0007568|aging;GO:0034599|cellular response to oxidative stress;GO:0051131|chaperone-mediated protein complex assembly;GO:0006515|misfolded or incompletely synthesized protein catabolic process;GO:0032042|mitochondrial DNA metabolic process;GO:0000002|mitochondrial genome maintenance;GO:0007005|mitochondrion organization;GO:0070407|oxidation-dependent protein catabolic process;GO:0051260|protei…	GO:0005737|cytoplasm;GO:0016020|membrane;GO:0005759|mitochondrial matrix;GO:0042645|mitochondrial nucleoid;GO:0005739|mitochondrion;	GO:0043531|ADP binding;GO:0005524|ATP binding;GO:0004176|ATP-dependent peptidase activity;GO:0070182|DNA polymerase binding;GO:0051880|G-quadruplex DNA binding;GO:0070362|mitochondrial heavy strand promoter anti-sense binding;GO:0070361|mitochondrial light strand promoter anti-sense binding;GO:0043565|sequence-specific DNA binding;GO:0004252|serine-type endopeptidase activity;GO:0003697|single-st…	K08675	PRSS15, PIM1; Lon-like ATP-dependent protease [EC:3.4.21.-]
ENSG00000170345	4.19e-27	chr14:75278774-75282230:+	pfam07716	bZIP_2	Basic region leucine zipper.	GO:0006357|regulation of transcription from RNA polymerase II promoter;	GO:0005829|cytosol;GO:0005783|endoplasmic reticulum;GO:0005634|nucleus;GO:0005667|transcription factor complex;	GO:0043565|sequence-specific DNA binding;GO:0003700|transcription factor activity, sequence-specific DNA binding;	K04379	FOS; proto-oncogene protein c-fos
ENSG00000184557	4.39e-27	chr17:78356778-78360077:-	pfam00017	SH2	SH2 domain.	GO:0007568|aging;GO:0060670|branching involved in labyrinthine layer morphogenesis;GO:0019221|cytokine-mediated signaling pathway;GO:0060333|interferon-gamma-mediated signaling pathway;GO:0007259|JAK-STAT cascade;GO:0060397|JAK-STAT cascade involved in growth hormone signaling pathway;GO:0043066|negative regulation of apoptotic process;GO:1904030|negative regulation of cyclin-dependent protein ki…	GO:0005737|cytoplasm;GO:0005829|cytosol;	GO:0004860|protein kinase inhibitor activity;	K04696	SOCS3, CIS3; suppressor of cytokine signaling 3
ENSG00000163820	5.85e-27	chr3:45917899-45995824:-	pfam01363	FYVE	FYVE zinc finger. The FYVE zinc finger is named after four proteins that it has been found in: Fab1, YOTB/ZK632.12, Vac1, and EEA1. The FYVE finger has been shown to bind two Zn++ ions. The FYVE finger has eight potential zinc coordinating cysteine positions. Many members of this family also include two histidines in a motif R+HHC+XCG, where + represents a charged residue and X any residue. We ha…	GO:0072383|plus-end-directed vesicle transport along microtubule;	GO:0005776|autophagosome;GO:0031410|cytoplasmic vesicle;GO:0016021|integral component of membrane;GO:0005770|late endosome;GO:0005764|lysosome;GO:0016020|membrane;	GO:0046872|metal ion binding;	.	.
ENSG00000162692	1.09e-26	chr1:100719742-100739045:+	pfam05790	C2-set	Immunoglobulin C2-set domain.	GO:0009308|amine metabolic process;GO:0030183|B cell differentiation;GO:0007155|cell adhesion;GO:0007160|cell-matrix adhesion;GO:0019221|cytokine-mediated signaling pathway;GO:0030198|extracellular matrix organization;GO:0007157|heterophilic cell-cell adhesion via plasma membrane cell adhesion molecules;GO:0060333|interferon-gamma-mediated signaling pathway;GO:0007159|leukocyte cell-cell adhesion…	GO:0071065|alpha9-beta1 integrin-vascular cell adhesion molecule-1 complex;GO:0045177|apical part of cell;GO:0009986|cell surface;GO:0005769|early endosome;GO:0005783|endoplasmic reticulum;GO:0009897|external side of plasma membrane;GO:0070062|extracellular exosome;GO:0005615|extracellular space;GO:0030175|filopodium;GO:0005794|Golgi apparatus;GO:0016021|integral component of membrane;GO:0005902|…	GO:0050839|cell adhesion molecule binding;GO:0005178|integrin binding;GO:0008131|primary amine oxidase activity;	K06527	VCAM1; vascular cell adhesion molecule 1
ENSG00000106948	3.2e-26	chr9:114334156-114394405:-	pfam12443	AKNA	AT-hook-containing transcription factor. This domain family is found in eukaryotes, and is approximately 110 amino acids in length. This family contains a transcription factor which regulates the expression of the costimulatory molecules on lymphocytes.	GO:0045944|positive regulation of transcription from RNA polymerase II promoter;GO:0006366|transcription from RNA polymerase II promoter;	GO:0016020|membrane;GO:0005634|nucleus;	GO:0000978|RNA polymerase II core promoter proximal region sequence-specific DNA binding;GO:0001077|transcriptional activator activity, RNA polymerase II core promoter proximal region sequence-specific binding;	.	.
ENSG00000111674	1.16e-25	chr12:6913745-6923698:+	pfam00113	Enolase_C	Enolase, C-terminal TIM barrel domain.	GO:0006096|glycolytic process;	GO:0005737|cytoplasm;GO:0070062|extracellular exosome;GO:0005615|extracellular space;GO:0005622|intracellular;GO:0043209|myelin sheath;GO:0043025|neuronal cell body;GO:0043204|perikaryon;GO:0000015|phosphopyruvate hydratase complex;GO:0001917|photoreceptor inner segment;GO:0005886|plasma membrane;	GO:0000287|magnesium ion binding;GO:0004634|phosphopyruvate hydratase activity;	K01689	ENO, eno; enolase [EC:4.2.1.11]
ENSG00000166825	1.67e-25	chr15:89784889-89815401:-	pfam01433	Peptidase_M1	Peptidase family M1. Members of this family are aminopeptidases. The members differ widely in specificity, hydrolysing acidic, basic or neutral N-terminal residues. This family includes leukotriene-A4 hydrolase, this enzyme also has an aminopeptidase activity.	GO:0001525|angiogenesis;GO:0002003|angiotensin maturation;GO:0030154|cell differentiation;GO:0044267|cellular protein metabolic process;GO:0043171|peptide catabolic process;GO:0006508|proteolysis;	GO:0005829|cytosol;GO:0005793|endoplasmic reticulum-Golgi intermediate compartment;GO:0009897|external side of plasma membrane;GO:0070062|extracellular exosome;GO:0005615|extracellular space;GO:0005887|integral component of plasma membrane;GO:0005765|lysosomal membrane;	GO:0004177|aminopeptidase activity;GO:0070006|metalloaminopeptidase activity;GO:0008237|metallopeptidase activity;GO:0042277|peptide binding;GO:0004872|receptor activity;GO:0001618|virus receptor activity;GO:0008270|zinc ion binding;	K11140	ANPEP; aminopeptidase N [EC:3.4.11.2]
ENSG00000171747	2.51e-25	chr19:38801671-38813364:-	pfam00337	Gal-bind_lectin	Galactoside-binding lectin. This family contains galactoside binding lectins. The family also includes enzymes such as human eosinophil lysophospholipase (EC:3.1.1.5).	GO:0007155|cell adhesion;	GO:0005829|cytosol;GO:0005886|plasma membrane;	GO:0030246|carbohydrate binding;	K10091	LGALS4; galectin-4
ENSG00000137825	5.31e-25	chr15:41493393-41503551:+	pfam03770	IPK	Inositol polyphosphate kinase. ArgRIII has has been demonstrated to be an inositol polyphosphate kinase.	GO:0030036|actin cytoskeleton organization;GO:0097062|dendritic spine maintenance;GO:0006020|inositol metabolic process;GO:0043647|inositol phosphate metabolic process;GO:0061003|positive regulation of dendritic spine morphogenesis;GO:0048167|regulation of synaptic plasticity;GO:0007165|signal transduction;GO:0044281|small molecule metabolic process;	GO:0005829|cytosol;GO:0043197|dendritic spine;	GO:0005524|ATP binding;GO:0004683|calmodulin-dependent protein kinase activity;GO:0008440|inositol-1,4,5-trisphosphate 3-kinase activity;	K00911	E2.7.1.127, ITPK; 1D-myo-inositol-triphosphate 3-kinase [EC:2.7.1.127]
ENSG00000163346	9.08e-25	chr1:154944076-154956123:-	pfam03154	Atrophin-1	Atrophin-1 family. Atrophin-1 is the protein product of the dentatorubral-pallidoluysian atrophy (DRPLA) gene. DRPLA OMIM:125370 is a progressive neurodegenerative disorder. It is caused by the expansion of a CAG repeat in the DRPLA gene on chromosome 12p. This results in an extended polyglutamine region in atrophin-1, that is thought to confer toxicity to the protein, possibly through altering i…	GO:0030154|cell differentiation;GO:0007275|multicellular organismal development;GO:0045892|negative regulation of transcription, DNA-templated;	GO:0005829|cytosol;GO:0005874|microtubule;GO:0005634|nucleus;	GO:0003714|transcription corepressor activity;	.	.
ENSG00000169241	1.19e-24	chr1:155135344-155138857:+	pfam03083	MtN3_slv	Sugar efflux transporter for intercellular exchange. This family includes proteins such as drosophila saliva, MtN3 involved in root nodule development and a protein involved in activation and expression of recombination activation genes (RAGs). Although the molecular function of these proteins is unknown, they are almost certainly transmembrane proteins. This family contains a region of two trans…	GO:0034219|carbohydrate transmembrane transport;GO:0006310|DNA recombination;	GO:0012505|endomembrane system;GO:0000139|Golgi membrane;GO:0016021|integral component of membrane;GO:0005886|plasma membrane;	GO:0051119|sugar transmembrane transporter activity;	K15382	SLC50A, SWEET; solute carrier family 50 (sugar transporter)
ENSG00000167941	2.48e-24	chr17:43753731-43758788:-	pfam05463	Sclerostin	Sclerostin (SOST). This family contains several mammalian sclerostin (SOST) proteins. SOST is thought to suppress bone formation. Mutations of the SOST gene lead to sclerosteosis, a progressive sclerosing bone dysplasia with an autosomal recessive mode of inheritance. Radiologically, it is characterized by a generalised hyperostosis and sclerosis leading to a markedly thickened and sclerotic skul…	GO:0071374|cellular response to parathyroid hormone stimulus;GO:0030514|negative regulation of BMP signaling pathway;GO:0090090|negative regulation of canonical Wnt signaling pathway;GO:0030279|negative regulation of ossification;GO:0031333|negative regulation of protein complex assembly;GO:2000054|negative regulation of Wnt signaling pathway involved in dorsal/ventral axis specification;GO:00015…	GO:0005576|extracellular region;GO:0005615|extracellular space;GO:0005794|Golgi apparatus;GO:0005578|proteinaceous extracellular matrix;	GO:0008201|heparin binding;GO:0008134|transcription factor binding;	K16834	SOST; sclerostin
ENSG00000146678	2.53e-24	chr7:45888357-45893668:+	pfam00086	Thyroglobulin_1	Thyroglobulin type-1 repeat. Thyroglobulin type 1 repeats are thought to be involved in the control of proteolytic degradation. The domain usually contains six conserved cysteines. These form three disulphide bridges. Cysteines 1 pairs with 2, 3 with 4 and 5 with 6.	GO:0044267|cellular protein metabolic process;GO:0030968|endoplasmic reticulum unfolded protein response;GO:0008286|insulin receptor signaling pathway;GO:0036499|PERK-mediated unfolded protein response;GO:0030307|positive regulation of cell growth;GO:0043567|regulation of insulin-like growth factor receptor signaling pathway;GO:0007165|signal transduction;GO:0042246|tissue regeneration;	GO:0005576|extracellular region;GO:0005615|extracellular space;	GO:0005520|insulin-like growth factor binding;GO:0031994|insulin-like growth factor I binding;GO:0031995|insulin-like growth factor II binding;	.	.
ENSG00000169231	4.06e-24	chr1:155195588-155209051:-	pfam05735	TSP_C	Thrombospondin C-terminal region. This region is found at the C-terminus of thrombospondin and related proteins.	GO:0060346|bone trabecula formation;GO:0007160|cell-matrix adhesion;GO:0003417|growth plate cartilage development;GO:0043931|ossification involved in bone maturation;	GO:0005576|extracellular region;GO:0048471|perinuclear region of cytoplasm;	GO:0005509|calcium ion binding;GO:0008201|heparin binding;	K04659	THBS2S; thrombospondin 2/3/4/5
ENSG00000159069	5.47e-24	chr9:136940435-136944696:-	pfam12937	F-box-like	F-box-like. This is an F-box-like family.	GO:0051298|centrosome duplication;GO:0007067|mitotic nuclear division;GO:0043161|proteasome-mediated ubiquitin-dependent protein catabolic process;GO:0016567|protein ubiquitination;GO:0031146|SCF-dependent proteasomal ubiquitin-dependent protein catabolic process;	GO:0080008|Cul4-RING E3 ubiquitin ligase complex;GO:0005737|cytoplasm;GO:0019005|SCF ubiquitin ligase complex;	GO:0019901|protein kinase binding;	K10263	FBXW5; F-box and WD-40 domain protein 5
ENSG00000023445	3.92e-23	chr11:102317450-102339403:+	pfam00653	BIR	Inhibitor of Apoptosis domain. BIR stands for 'Baculovirus Inhibitor of apoptosis protein Repeat'. It is found repeated in inhibitor of apoptosis proteins (IAPs), and in fact it is also known as IAP repeat. These domains characteristically have a number of invariant residues, including 3 conserved cysteines and one conserved histidine that coordinate a zinc ion. They are usually made up of 4-5 al…	GO:0007166|cell surface receptor signaling pathway;GO:1990001|inhibition of cysteine-type endopeptidase activity involved in apoptotic process;GO:0045087|innate immune response;GO:0002756|MyD88-independent toll-like receptor signaling pathway;GO:0070266|necroptotic process;GO:0043066|negative regulation of apoptotic process;GO:0060546|negative regulation of necroptotic process;GO:0038061|NIK/NF-k…	GO:0005737|cytoplasm;GO:0005829|cytosol;GO:0005654|nucleoplasm;GO:0005634|nucleus;	GO:0043027|cysteine-type endopeptidase inhibitor activity involved in apoptotic process;GO:0016874|ligase activity;GO:0004842|ubiquitin-protein transferase activity;GO:0008270|zinc ion binding;	K08857	NEK; NIMA (never in mitosis gene a)-related kinase [EC:2.7.11.1]
ENSG00000142910	4.21e-23	chr1:31576485-31587686:+	pfam00112	Peptidase_C1	Papain family cysteine protease.	GO:0007155|cell adhesion;GO:0016197|endosomal transport;GO:0006955|immune response;	GO:0005737|cytoplasm;GO:0070062|extracellular exosome;GO:0005576|extracellular region;GO:0005615|extracellular space;	GO:0008234|cysteine-type peptidase activity;GO:0005201|extracellular matrix structural constituent;GO:0030247|polysaccharide binding;GO:0005044|scavenger receptor activity;	.	.
ENSG00000128294	1.37e-22	chr22:26521983-26596717:-	pfam13900	GVQW	Putative binding domain. This short domain is often found nested inside other longer domains. The function is not known, but the domain carries a highly conserved GVQW motif. The members are rich in proline and cysteine. This may be a binding domain.	GO:0006478|peptidyl-tyrosine sulfation;	GO:0000139|Golgi membrane;GO:0016021|integral component of membrane;	GO:0008476|protein-tyrosine sulfotransferase activity;	K01021	E2.8.2.20; protein-tyrosine sulfotransferase [EC:2.8.2.20]
ENSG00000075618	2.11e-22	chr7:5592823-5606655:+	pfam06268	Fascin	Fascin domain. This family consists of several eukaryotic fascin or singed proteins. The fascins are a structurally unique and evolutionarily conserved group of actin cross-linking proteins. Fascins function in the organisation of two major forms of actin-based structures: dynamic, cortical cell protrusions and cytoplasmic microfilament bundles. The cortical structures, which include filopodia, s…	GO:0030036|actin cytoskeleton organization;GO:0051017|actin filament bundle assembly;GO:0016477|cell migration;GO:0048870|cell motility;GO:0008283|cell proliferation;	GO:0015629|actin cytoskeleton;GO:0030054|cell junction;GO:0005737|cytoplasm;GO:0005829|cytosol;GO:0070062|extracellular exosome;GO:0030175|filopodium;GO:0071437|invadopodium;GO:0043209|myelin sheath;GO:0001725|stress fiber;	GO:0003779|actin binding;GO:0051015|actin filament binding;GO:0008144|drug binding;GO:0044822|poly(A) RNA binding;	K17455	FSCN1_2; fascin 1/2
ENSG00000168528	3.87e-22	chr1:31409565-31434680:+	pfam03348	Serinc	Serine incorporator (Serinc). This is a family of eukaryotic membrane proteins which incorporate serine into membranes and facilitate the synthesis of the serine-derived lipids phosphatidylserine and sphingolipid. Members of this family contain 11 transmembrane domains and form intracellular complexes with key enzymes involved in serine and sphingolipid biosynthesis.	GO:0015825|L-serine transport;GO:0006658|phosphatidylserine metabolic process;GO:0051347|positive regulation of transferase activity;GO:0006665|sphingolipid metabolic process;	GO:0070062|extracellular exosome;GO:0016021|integral component of membrane;	GO:0015194|L-serine transmembrane transporter activity;	.	.
ENSG00000157227	5.31e-22	chr14:22836557-22849027:+	pfam00413	Peptidase_M10	Matrixin. The members of this family are enzymes that cleave peptides. These proteases require zinc for catalysis.	GO:0001525|angiogenesis;GO:0043615|astrocyte cell migration;GO:0048754|branching morphogenesis of an epithelial tube;GO:0035988|chondrocyte proliferation;GO:0030574|collagen catabolic process;GO:0097094|craniofacial suture morphogenesis;GO:0048701|embryonic cranial skeleton morphogenesis;GO:0001958|endochondral ossification;GO:0035987|endodermal cell differentiation;GO:0001935|endothelial cell pr…	GO:0031410|cytoplasmic vesicle;GO:0031012|extracellular matrix;GO:0005925|focal adhesion;GO:0005796|Golgi lumen;GO:0005887|integral component of plasma membrane;GO:0044354|macropinosome;GO:0042470|melanosome;GO:0005886|plasma membrane;	GO:0005509|calcium ion binding;GO:0004222|metalloendopeptidase activity;GO:0016504|peptidase activator activity;GO:0003700|transcription factor activity, sequence-specific DNA binding;GO:0008270|zinc ion binding;	K07763	MMP14; matrix metalloproteinase-14 (membrane-inserted) [EC:3.4.24.80]
ENSG00000187840	6.16e-22	chr8:38030341-38060365:+	pfam05456	eIF_4EBP	Eukaryotic translation initiation factor 4E binding protein (EIF4EBP). This family consists of several eukaryotic translation initiation factor 4E binding proteins (EIF4EBP1,2 and 3). Translation initiation in eukaryotes is mediated by the cap structure (m7GpppN, where N is any nucleotide) present at the 5' end of all cellular mRNAs, except organellar. The cap is recognized by eukaryotic initiati…	GO:0044267|cellular protein metabolic process;GO:0000082|G1/S transition of mitotic cell cycle;GO:0010467|gene expression;GO:0008286|insulin receptor signaling pathway;GO:0002192|IRES-dependent translational initiation;GO:0030324|lung development;GO:0031333|negative regulation of protein complex assembly;GO:0045947|negative regulation of translational initiation;GO:0045931|positive regulation of …	GO:0005737|cytoplasm;GO:0005829|cytosol;GO:0005654|nucleoplasm;GO:0043234|protein complex;	GO:0008190|eukaryotic initiation factor 4E binding;GO:0030371|translation repressor activity;	K07205	EIF4EBP1; eukaryotic translation initiation factor 4E binding protein 1
ENSG00000125740	6.18e-22	chr19:45467995-45475179:+	pfam12737	Mating_C	C-terminal domain of homeodomain 1. Mating in fungi is controlled by the loci that determine the mating type of an individual, and only individuals with differing mating types can mate. Basidiomycete fungi have evolved a unique mating system, termed tetrapolar or bifactorial incompatibility, in which mating type is determined by two unlinked loci; compatibility at both loci is required for mating…	GO:0071277|cellular response to calcium ion;GO:0032870|cellular response to hormone stimulus;GO:0007565|female pregnancy;GO:0000122|negative regulation of transcription from RNA polymerase II promoter;GO:0051591|response to cAMP;GO:0051412|response to corticosterone;GO:0042493|response to drug;GO:0009612|response to mechanical stimulus;GO:0043278|response to morphine;GO:0032570|response to proges…	GO:0005634|nucleus;	GO:0003677|DNA binding;GO:0003690|double-stranded DNA binding;GO:0000978|RNA polymerase II core promoter proximal region sequence-specific DNA binding;GO:0001077|transcriptional activator activity, RNA polymerase II core promoter proximal region sequence-specific binding;GO:0008134|transcription factor binding;	K09029	FOSB; protein FosB
ENSG00000131711	1.01e-21	chr5:72107234-72209570:+	pfam00414	MAP1B_neuraxin	Neuraxin and MAP1B repeat.	GO:0048675|axon extension;GO:0009987|cellular process;GO:0016358|dendrite development;GO:0061162|establishment of monopolar cell polarity;GO:0001578|microtubule bundle formation;GO:0047497|mitochondrion transport along microtubule;GO:0032387|negative regulation of intracellular transport;GO:0045773|positive regulation of axon extension;	GO:0030054|cell junction;GO:0005737|cytoplasm;GO:0005829|cytosol;GO:0043197|dendritic spine;GO:0005874|microtubule;GO:0005875|microtubule associated complex;GO:0097481|neuronal postsynaptic density;GO:0001750|photoreceptor outer segment;GO:0005886|plasma membrane;	GO:0005198|structural molecule activity;	K10429	MAP1; microtubule-associated protein 1
ENSG00000146674	1.07e-21	chr7:45912245-45921874:-	pfam00219	IGFBP	Insulin-like growth factor binding protein.	GO:0006915|apoptotic process;GO:0044267|cellular protein metabolic process;GO:0008285|negative regulation of cell proliferation;GO:0001933|negative regulation of protein phosphorylation;GO:0009968|negative regulation of signal transduction;GO:0014912|negative regulation of smooth muscle cell migration;GO:0048662|negative regulation of smooth muscle cell proliferation;GO:0001649|osteoblast differe…	GO:0070062|extracellular exosome;GO:0005576|extracellular region;GO:0005615|extracellular space;GO:0016942|insulin-like growth factor binding protein complex;GO:0042567|insulin-like growth factor ternary complex;GO:0005634|nucleus;	GO:0001968|fibronectin binding;GO:0005520|insulin-like growth factor binding;GO:0031994|insulin-like growth factor I binding;GO:0031995|insulin-like growth factor II binding;GO:0046872|metal ion binding;GO:0008160|protein tyrosine phosphatase activator activity;	K10138	IGFBP3; insulin-like growth factor-binding protein 3
ENSG00000143341	2.38e-21	chr1:185734551-186190949:+	pfam07474	G2F	G2F domain. Nidogen, an invariant component of basement membranes, is a multifunctional protein that interacts with most other major basement membrane proteins. The G2 fragment or (G2F domain) contains binding sites for collagen IV and perlecan. The structure is composed of an 11-stranded beta-barrel with a central helix. This domain is structurally related to that of green fluorescent protein pf…	GO:0050896|response to stimulus;GO:0007601|visual perception;	GO:0005604|basement membrane;GO:0005938|cell cortex;GO:0030054|cell junction;GO:0070062|extracellular exosome;	GO:0005509|calcium ion binding;	K17341	HMCN; hemicentin
ENSG00000179913	3.84e-21	chr19:17794828-17813082:+	pfam01762	Galactosyl_T	Galactosyltransferase. This family includes the galactosyltransferases UDP-galactose:2-acetamido-2-deoxy-D-glucose3beta-galactosyltransferase and UDP-Gal:beta-GlcNAc beta 1,3-galactosyltranferase. Specific galactosyltransferases transfer galactose to GlcNAc terminal chains in the synthesis of the lacto-series oligosaccharides types 1 and 2.	GO:0005975|carbohydrate metabolic process;GO:0044267|cellular protein metabolic process;GO:0030203|glycosaminoglycan metabolic process;GO:0018146|keratan sulfate biosynthetic process;GO:0042339|keratan sulfate metabolic process;GO:0016266|O-glycan processing;GO:0030311|poly-N-acetyllactosamine biosynthetic process;GO:0043687|post-translational protein modification;GO:0006493|protein O-linked glyc…	GO:0000139|Golgi membrane;GO:0005887|integral component of plasma membrane;	GO:0047223|beta-1,3-galactosyl-O-glycosyl-glycoprotein beta-1,3-N-acetylglucosaminyltransferase activity;GO:0008378|galactosyltransferase activity;GO:0008532|N-acetyllactosaminide beta-1,3-N-acetylglucosaminyltransferase activity;	K07970	B3GNT3; beta-1,3-N-acetylglucosaminyltransferase 3 [EC:2.4.1.-]
ENSG00000145901	6.77e-21	chr5:151029945-151093577:-	pfam01576	Myosin_tail_1	Myosin tail. The myosin molecule is a multi-subunit complex made up of two heavy chains and four light chains it is a fundamental contractile protein found in all eukaryote cell types. This family consists of the coiled-coil myosin heavy chain tail region. The coiled-coil is composed of the tail from two molecules of myosin. These can then assemble into the macromolecular thick filament. The coil…	GO:0006952|defense response;GO:0009101|glycoprotein biosynthetic process;GO:0006954|inflammatory response;GO:0007159|leukocyte cell-cell adhesion;GO:0085032|modulation by symbiont of host I-kappaB kinase/NF-kappaB cascade;GO:0002755|MyD88-dependent toll-like receptor signaling pathway;GO:0070373|negative regulation of ERK1 and ERK2 cascade;GO:0043124|negative regulation of I-kappaB kinase/NF-kapp…	GO:0005737|cytoplasm;GO:0005622|intracellular;GO:0005634|nucleus;	GO:0051019|mitogen-activated protein kinase binding;	.	.
ENSG00000135631	1.24e-20	chr2:73073382-73156721:-	pfam00168	C2	C2 domain.	GO:0071468|cellular response to acidic pH;GO:0035773|insulin secretion involved in cellular response to glucose stimulus;GO:0070164|negative regulation of adiponectin secretion;GO:0045055|regulated secretory pathway;GO:2000008|regulation of protein localization to cell surface;	GO:0005737|cytoplasm;GO:0005769|early endosome;GO:0031901|early endosome membrane;GO:0005794|Golgi apparatus;GO:0000139|Golgi membrane;GO:0043231|intracellular membrane-bounded organelle;GO:0005815|microtubule organizing center;GO:0005741|mitochondrial outer membrane;GO:0005739|mitochondrion;GO:0055037|recycling endosome;GO:0055038|recycling endosome membrane;GO:0030141|secretory granule;GO:00306…	GO:0043015|gamma-tubulin binding;GO:0017137|Rab GTPase binding;	K12484	RAB11FIP1_2_5; Rab11 family-interacting protein 1/2/5
ENSG00000165949	1.49e-20	chr14:94104836-94116698:+	pfam06140	Ifi-6-16	Interferon-induced 6-16 family.	GO:0006919|activation of cysteine-type endopeptidase activity involved in apoptotic process;GO:0097190|apoptotic signaling pathway;GO:0019221|cytokine-mediated signaling pathway;GO:0000122|negative regulation of transcription from RNA polymerase II promoter;GO:0046825|regulation of protein export from nucleus;GO:0060337|type I interferon signaling pathway;	GO:0016021|integral component of membrane;GO:0005741|mitochondrial outer membrane;GO:0005739|mitochondrion;GO:0005637|nuclear inner membrane;	GO:0005521|lamin binding;GO:0001102|RNA polymerase II activating transcription factor binding;	.	.
ENSG00000136235	2.25e-20	chr7:23235967-23275108:+	pfam13900	GVQW	Putative binding domain. This short domain is often found nested inside other longer domains. The function is not known, but the domain carries a highly conserved GVQW motif. The members are rich in proline and cysteine. This may be a binding domain.	GO:0030282|bone mineralization;GO:0007155|cell adhesion;GO:0008285|negative regulation of cell proliferation;GO:0032720|negative regulation of tumor necrosis factor production;GO:0001649|osteoblast differentiation;	GO:0016021|integral component of membrane;GO:0005887|integral component of plasma membrane;GO:0042470|melanosome;	GO:0008201|heparin binding;	.	.
ENSG00000163975	6.49e-20	chr3:196988621-197029816:-	pfam00405	Transferrin	Transferrin.	GO:0055072|iron ion homeostasis;GO:0097286|iron ion import;GO:1900025|negative regulation of substrate adhesion-dependent cell spreading;GO:0090091|positive regulation of extracellular matrix disassembly;GO:0010756|positive regulation of plasminogen activation;	GO:0046658|anchored component of plasma membrane;GO:0009986|cell surface;GO:0070062|extracellular exosome;GO:0005615|extracellular space;GO:0005887|integral component of plasma membrane;	GO:0005506|iron ion binding;	K06569	MFI2; melanoma-associated antigen p97
ENSG00000007047	1.38e-19	chr19:45079288-45305283:+	pfam00069	Pkinase	Protein kinase domain.	GO:0001578|microtubule bundle formation;GO:0000226|microtubule cytoskeleton organization;GO:0007399|nervous system development;GO:0006996|organelle organization;GO:0043068|positive regulation of programmed cell death;GO:0006468|protein phosphorylation;	GO:0005813|centrosome;GO:0036064|ciliary basal body;GO:0005829|cytosol;GO:0015630|microtubule cytoskeleton;GO:0005815|microtubule organizing center;GO:0043005|neuron projection;	GO:0005524|ATP binding;GO:0043015|gamma-tubulin binding;GO:0008017|microtubule binding;GO:0004674|protein serine/threonine kinase activity;GO:0050321|tau-protein kinase activity;GO:0043130|ubiquitin binding;	K08798	MARK; MAP/microtubule affinity-regulating kinase [EC:2.7.11.1]
ENSG00000141582	3.18e-19	chr17:79833156-79839429:-	pfam00385	Chromo	Chromo (CHRromatin Organisation MOdifier) domain.	GO:0016568|chromatin modification;GO:0000122|negative regulation of transcription from RNA polymerase II promoter;GO:0045892|negative regulation of transcription, DNA-templated;GO:0016925|protein sumoylation;GO:0006351|transcription, DNA-templated;	GO:0016604|nuclear body;GO:0016607|nuclear speck;GO:0005634|nucleus;GO:0031519|PcG protein complex;GO:0035102|PRC1 complex;	GO:0003682|chromatin binding;GO:0019899|enzyme binding;GO:0016874|ligase activity;GO:0035064|methylated histone binding;GO:0051219|phosphoprotein binding;GO:0003727|single-stranded RNA binding;GO:0032183|SUMO binding;GO:0019789|SUMO transferase activity;GO:0044212|transcription regulatory region DNA binding;	K11452	CBX4, PC2; chromobox protein 4
ENSG00000130589	3.93e-19	chr20:63558086-63574239:-	pfam13087	AAA_12	AAA domain. This family of domains contain a P-loop motif that is characteristic of the AAA superfamily. Many of the proteins in this family are conjugative transfer proteins.	GO:0044255|cellular lipid metabolic process;GO:0045944|positive regulation of transcription from RNA polymerase II promoter;GO:0044281|small molecule metabolic process;GO:0006351|transcription, DNA-templated;	GO:0016020|membrane;GO:0005654|nucleoplasm;	GO:0005524|ATP binding;GO:0003677|DNA binding;GO:0004386|helicase activity;GO:0030374|ligand-dependent nuclear receptor transcription coactivator activity;GO:0046872|metal ion binding;GO:0044822|poly(A) RNA binding;	.	.
ENSG00000126603	7.61e-19	chr16:4314761-4339597:+	pfam13465	zf-H2C2_2	Zinc-finger double domain.	GO:0030154|cell differentiation;GO:0043433|negative regulation of sequence-specific DNA binding transcription factor activity;GO:0045879|negative regulation of smoothened signaling pathway;GO:0000122|negative regulation of transcription from RNA polymerase II promoter;GO:0045892|negative regulation of transcription, DNA-templated;GO:0007399|nervous system development;GO:0045944|positive regulatio…	GO:0005737|cytoplasm;GO:0016607|nuclear speck;GO:0005634|nucleus;	GO:0046872|metal ion binding;GO:0001077|transcriptional activator activity, RNA polymerase II core promoter proximal region sequence-specific binding;GO:0044212|transcription regulatory region DNA binding;	K09233	GLIS2; zinc finger protein GLIS2
ENSG00000135124	1.11e-18	chr12:121209857-121234106:+	pfam00864	P2X_receptor	ATP P2X receptor.	GO:0097190|apoptotic signaling pathway;GO:0006816|calcium ion transport;GO:0006812|cation transport;GO:0071318|cellular response to ATP;GO:0042118|endothelial cell activation;GO:0034220|ion transmembrane transport;GO:0051899|membrane depolarization;GO:0010614|negative regulation of cardiac muscle hypertrophy;GO:0019228|neuronal action potential;GO:0006809|nitric oxide biosynthetic process;GO:0051…	GO:0045177|apical part of cell;GO:0030054|cell junction;GO:0043197|dendritic spine;GO:0070062|extracellular exosome;GO:0005639|integral component of nuclear inner membrane;GO:0005887|integral component of plasma membrane;GO:0005765|lysosomal membrane;GO:0016020|membrane;GO:0043025|neuronal cell body;GO:0048471|perinuclear region of cytoplasm;GO:0005886|plasma membrane;GO:0014069|postsynaptic dens…	GO:0005524|ATP binding;GO:0045296|cadherin binding;GO:0005507|copper ion binding;GO:0008144|drug binding;GO:0004931|extracellular ATP-gated cation channel activity;GO:0042803|protein homodimerization activity;GO:0001614|purinergic nucleotide receptor activity;GO:0005102|receptor binding;GO:0008270|zinc ion binding;	K05218	P2RX4; P2X purinoceptor 4
ENSG00000125730	1.3e-18	chr19:6677704-6730562:-	pfam07678	A2M_comp	A-macroglobulin complement component. This family includes the complement components region of the alpha-2-macroglobulin family.	GO:0007596|blood coagulation;GO:0006956|complement activation;GO:0006957|complement activation, alternative pathway;GO:0006958|complement activation, classical pathway;GO:0006631|fatty acid metabolic process;GO:0007186|G-protein coupled receptor signaling pathway;GO:0006955|immune response;GO:0006954|inflammatory response;GO:0045087|innate immune response;GO:0001970|positive regulation of activat…	GO:0072562|blood microparticle;GO:0070062|extracellular exosome;GO:0005576|extracellular region;GO:0005615|extracellular space;GO:0005886|plasma membrane;	GO:0031715|C5L2 anaphylatoxin chemotactic receptor binding;GO:0048037|cofactor binding;GO:0004866|endopeptidase inhibitor activity;GO:0008289|lipid binding;GO:0005102|receptor binding;	K03990	C3; complement component 3
ENSG00000157613	1.6e-18	chr11:46277661-46321422:+	pfam13900	GVQW	Putative binding domain. This short domain is often found nested inside other longer domains. The function is not known, but the domain carries a highly conserved GVQW motif. The members are rich in proline and cysteine. This may be a binding domain.	GO:0030968|endoplasmic reticulum unfolded protein response;GO:0070278|extracellular matrix constituent secretion;GO:0007275|multicellular organismal development;GO:1902236|negative regulation of endoplasmic reticulum stress-induced intrinsic apoptotic signaling pathway;GO:0001649|osteoblast differentiation;GO:1990440|positive regulation of transcription from RNA polymerase II promoter in response…	GO:0005783|endoplasmic reticulum;GO:0005789|endoplasmic reticulum membrane;GO:0016021|integral component of membrane;GO:0005634|nucleus;	GO:0035497|cAMP response element binding;GO:0003682|chromatin binding;GO:0001077|transcriptional activator activity, RNA polymerase II core promoter proximal region sequence-specific binding;GO:0043565|sequence-specific DNA binding;GO:0044212|transcription regulatory region DNA binding;	K09048	CREB3; cyclic AMP-responsive element-binding protein 3
ENSG00000099821	1.62e-18	chr19:617224-633604:-	pfam00940	RNA_pol	DNA-dependent RNA polymerase. This is a family of single chain RNA polymerases.	GO:0010467|gene expression;GO:0007005|mitochondrion organization;GO:0006996|organelle organization;GO:0006390|transcription from mitochondrial promoter;GO:0006391|transcription initiation from mitochondrial promoter;	GO:0005759|mitochondrial matrix;GO:0042645|mitochondrial nucleoid;GO:0005739|mitochondrion;	GO:0003677|DNA binding;GO:0003899|DNA-directed RNA polymerase activity;GO:0044822|poly(A) RNA binding;	K10908	POLRMT, RPO41; DNA-directed RNA polymerase, mitochondrial [EC:2.7.7.6]
ENSG00000204592	1.65e-18	chr6:30489467-30494205:+	pfam00129	MHC_I	Class I Histocompatibility antigen, domains alpha 1 and 2.	GO:0002250|adaptive immune response;GO:0019731|antibacterial humoral response;GO:0002476|antigen processing and presentation of endogenous peptide antigen via MHC class Ib;GO:0042590|antigen processing and presentation of exogenous peptide antigen via MHC class I;GO:0002479|antigen processing and presentation of exogenous peptide antigen via MHC class I, TAP-dependent;GO:0002480|antigen processin…	GO:0009986|cell surface;GO:0031901|early endosome membrane;GO:0012507|ER to Golgi transport vesicle membrane;GO:0070062|extracellular exosome;GO:0000139|Golgi membrane;GO:0071556|integral component of lumenal side of endoplasmic reticulum membrane;GO:0042612|MHC class I protein complex;GO:0032398|MHC class Ib protein complex;GO:0030670|phagocytic vesicle membrane;GO:0005886|plasma membrane;	GO:0030881|beta-2-microglobulin binding;GO:0042288|MHC class I protein binding;GO:0046703|natural killer cell lectin-like receptor binding;GO:0042605|peptide antigen binding;GO:0005102|receptor binding;	K06751	MHC1; major histocompatibility complex, class I
ENSG00000108840	1.86e-18	chr17:44076746-44123702:-	pfam00850	Hist_deacetyl	Histone deacetylase domain. Histones can be reversibly acetylated on several lysine residues. Regulation of transcription is caused in part by this mechanism. Histone deacetylases catalyse the removal of the acetyl group. Histone deacetylases are related to other proteins.	GO:0040029|regulation of gene expression, epigenetic;GO:0010830|regulation of myotube differentiation;GO:0006355|regulation of transcription, DNA-templated;GO:0006351|transcription, DNA-templated;	GO:0005737|cytoplasm;GO:0000118|histone deacetylase complex;GO:0005634|nucleus;	GO:0046872|metal ion binding;GO:0032041|NAD-dependent histone deacetylase activity (H3-K14 specific);	K11406	HDAC4_5; histone deacetylase 4/5 [EC:3.5.1.98]
ENSG00000128340	2.05e-18	chr22:37225261-37244448:-	pfam00071	Ras	Ras family. Includes sub-families Ras, Rab, Rac, Ral, Ran, Rap Ypt1 and more. Shares P-loop motif with GTP_EFTU, arf and myosin_head. See pfam00009 pfam00025, pfam00063. As regards Rab GTPases, these are important regulators of vesicle formation, motility and fusion. They share a fold in common with all Ras GTPases: this is a six-stranded beta-sheet surrounded by five alpha-helices.	GO:0007015|actin filament organization;GO:0007411|axon guidance;GO:0007596|blood coagulation;GO:0045453|bone resorption;GO:0030031|cell projection assembly;GO:0007186|G-protein coupled receptor signaling pathway;GO:0071593|lymphocyte aggregation;GO:0030168|platelet activation;GO:0008284|positive regulation of cell proliferation;GO:0010592|positive regulation of lamellipodium assembly;GO:0090023|p…	GO:0005829|cytosol;GO:0070062|extracellular exosome;GO:0005925|focal adhesion;GO:0030027|lamellipodium;GO:0005635|nuclear envelope;GO:0030670|phagocytic vesicle membrane;GO:0005886|plasma membrane;	GO:0005525|GTP binding;GO:0003924|GTPase activity;GO:0019887|protein kinase regulator activity;	K04392	RAC1; Ras-related C3 botulinum toxin substrate 1
ENSG00000120129	2.47e-18	chr5:172768090-172771195:-	pfam00782	DSPc	Dual specificity phosphatase, catalytic domain. Ser/Thr and Tyr protein phosphatases. The enzyme's tertiary fold is highly similar to that of tyrosine-specific phosphatases, except for a "recognition" region.	GO:0032870|cellular response to hormone stimulus;GO:0001706|endoderm formation;GO:0000188|inactivation of MAPK activity;GO:0035556|intracellular signal transduction;GO:0071850|mitotic cell cycle arrest;GO:0043066|negative regulation of apoptotic process;GO:2000279|negative regulation of DNA biosynthetic process;GO:0070373|negative regulation of ERK1 and ERK2 cascade;GO:0043407|negative regulation…	GO:0005737|cytoplasm;GO:0005634|nucleus;	GO:0017017|MAP kinase tyrosine/serine/threonine phosphatase activity;GO:0004726|non-membrane spanning protein tyrosine phosphatase activity;GO:0008138|protein tyrosine/serine/threonine phosphatase activity;GO:0008330|protein tyrosine/threonine phosphatase activity;	K04459	DUSP, MKP; dual specificity MAP kinase phosphatase [EC:3.1.3.16 3.1.3.48]
ENSG00000100889	2.52e-18	chr14:24094053-24110598:+	pfam00821	PEPCK	Phosphoenolpyruvate carboxykinase. Catalyses the formation of phosphoenolpyruvate by decarboxylation of oxaloacetate.	GO:0005975|carbohydrate metabolic process;GO:0006094|gluconeogenesis;GO:0006006|glucose metabolic process;GO:0044281|small molecule metabolic process;	GO:0070062|extracellular exosome;GO:0005759|mitochondrial matrix;GO:0005739|mitochondrion;	GO:0005525|GTP binding;GO:0046872|metal ion binding;GO:0004613|phosphoenolpyruvate carboxykinase (GTP) activity;GO:0004611|phosphoenolpyruvate carboxykinase activity;	K01596	E4.1.1.32, pckA, PEPCK; phosphoenolpyruvate carboxykinase (GTP) [EC:4.1.1.32]
ENSG00000204160	2.82e-18	chr1:26826710-26857602:+	pfam01529	zf-DHHC	DHHC palmitoyltransferase. This family includes the well known DHHC zinc binding domain as well as three of the four conserved transmembrane regions found in this family of palmitoyltransferase enzymes.	GO:0018230|peptidyl-L-cysteine S-palmitoylation;GO:0018345|protein palmitoylation;GO:0006612|protein targeting to membrane;	GO:0005783|endoplasmic reticulum;GO:0005794|Golgi apparatus;GO:0016021|integral component of membrane;	GO:0016409|palmitoyltransferase activity;GO:0019706|protein-cysteine S-palmitoyltransferase activity;GO:0008270|zinc ion binding;	K16675	ZDHHC14; probable palmitoyltransferase ZDHHC14 [EC:2.3.1.-]
ENSG00000116191	6.22e-18	chr1:178725147-178921841:+	pfam00617	RasGEF	RasGEF domain. Guanine nucleotide exchange factor for Ras-like small GTPases.	GO:0032485|regulation of Ral protein signal transduction;GO:0007264|small GTPase mediated signal transduction;	GO:0005737|cytoplasm;GO:0005886|plasma membrane;	GO:0005085|guanyl-nucleotide exchange factor activity;	.	.
ENSG00000136010	6.38e-18	chr12:105019784-105084577:-	pfam00171	Aldedh	Aldehyde dehydrogenase family. This family of dehydrogenases act on aldehyde substrates. Members use NADP as a cofactor. The family includes the following members: The prototypical members are the aldehyde dehydrogenases EC:1.2.1.3. Succinate-semialdehyde dehydrogenase EC:1.2.1.16. Lactaldehyde dehydrogenase EC:1.2.1.22. Benzaldehyde dehydrogenase EC:1.2.1.28. Methylmalonate-semialdehyde dehydrog…	GO:0009258|10-formyltetrahydrofolate catabolic process;GO:0009058|biosynthetic process;GO:0006730|one-carbon metabolic process;	GO:0070062|extracellular exosome;GO:0005739|mitochondrion;	GO:0004029|aldehyde dehydrogenase (NAD) activity;GO:0016155|formyltetrahydrofolate dehydrogenase activity;GO:0016742|hydroxymethyl-, formyl- and related transferase activity;GO:0008168|methyltransferase activity;	K00289	E1.5.1.6, FTHFD; formyltetrahydrofolate dehydrogenase [EC:1.5.1.6]
ENSG00000127952	6.68e-18	chr7:75996338-76048004:-	pfam00782	DSPc	Dual specificity phosphatase, catalytic domain. Ser/Thr and Tyr protein phosphatases. The enzyme's tertiary fold is highly similar to that of tyrosine-specific phosphatases, except for a "recognition" region.	GO:0035556|intracellular signal transduction;	GO:0005622|intracellular;	GO:0004721|phosphoprotein phosphatase activity;	K18047	STYXL1, DUSP24, MKSTYX; serine/threonine/tyrosine-interacting-like protein 1
ENSG00000197461	1.47e-17	chr7:497258-520296:-	pfam04692	PDGF_N	Platelet-derived growth factor, N terminal region. This family consists of the amino terminal regions of platelet-derived growth factor (PDGF, pfam00341) A and B chains.	GO:0030036|actin cytoskeleton organization;GO:0001525|angiogenesis;GO:0007596|blood coagulation;GO:0001775|cell activation;GO:0030031|cell projection assembly;GO:0007267|cell-cell signaling;GO:1990401|embryonic lung development;GO:0007173|epidermal growth factor receptor signaling pathway;GO:0030198|extracellular matrix organization;GO:0038095|Fc-epsilon receptor signaling pathway;GO:0008543|fibr…	GO:0009986|cell surface;GO:0005788|endoplasmic reticulum lumen;GO:0005576|extracellular region;GO:0005615|extracellular space;GO:0000139|Golgi membrane;GO:0005902|microvillus;GO:0031093|platelet alpha granule lumen;	GO:0005518|collagen binding;GO:0008083|growth factor activity;GO:0048407|platelet-derived growth factor binding;GO:0005161|platelet-derived growth factor receptor binding;GO:0046982|protein heterodimerization activity;GO:0042803|protein homodimerization activity;	K04359	PDGFA; platelet-derived growth factor subunit A
ENSG00000144802	1.95e-17	chr3:101827991-101861022:+	pfam12796	Ank_2	Ankyrin repeats (3 copies).	GO:0006954|inflammatory response;GO:0006357|regulation of transcription from RNA polymerase II promoter;GO:0006351|transcription, DNA-templated;	GO:0005634|nucleus;	GO:0003712|transcription cofactor activity;	K14242	NFKBIZ; NF-kappa-B inhibitor zeta
ENSG00000105701	2.85e-17	chr19:18531751-18544077:-	pfam00254	FKBP_C	FKBP-type peptidyl-prolyl cis-trans isomerase.	GO:0006915|apoptotic process;GO:0043010|camera-type eye development;GO:0001708|cell fate specification;GO:0061077|chaperone-mediated protein folding;GO:0021904|dorsal/ventral neural tube patterning;GO:0035556|intracellular signal transduction;GO:0035264|multicellular organism growth;GO:0043066|negative regulation of apoptotic process;GO:0030513|positive regulation of BMP signaling pathway;GO:0000…	GO:0005737|cytoplasm;GO:0005789|endoplasmic reticulum membrane;GO:0030176|integral component of endoplasmic reticulum membrane;GO:0016020|membrane;GO:0031966|mitochondrial membrane;	GO:0005528|FK506 binding;GO:0042802|identical protein binding;GO:0046872|metal ion binding;GO:0003755|peptidyl-prolyl cis-trans isomerase activity;	K09574	FKBP8; FK506-binding protein 8 [EC:5.2.1.8]
ENSG00000064687	2.96e-17	chr19:1040101-1065572:+	pfam00005	ABC_tran	ABC transporter. ABC transporters for a large family of proteins responsible for translocation of a variety of compounds across biological membranes. ABC transporters are the largest family of proteins in many completely sequenced bacteria. ABC transporters are composed of two copies of this domain and two copies of a transmembrane domain pfam00664. These four domains may belong to a single polyp…	GO:0038027|apolipoprotein A-I-mediated signaling pathway;GO:0033344|cholesterol efflux;GO:0034380|high-density lipoprotein particle assembly;GO:0007613|memory;GO:0042985|negative regulation of amyloid precursor protein biosynthetic process;GO:0032780|negative regulation of ATPase activity;GO:1902430|negative regulation of beta-amyloid formation;GO:0018149|peptide cross-linking;GO:0006909|phagocyt…	GO:0016324|apical plasma membrane;GO:0043190|ATP-binding cassette (ABC) transporter complex;GO:0009986|cell surface;GO:0005737|cytoplasm;GO:0010008|endosome membrane;GO:0005794|Golgi apparatus;GO:0000139|Golgi membrane;GO:0016021|integral component of membrane;GO:0005887|integral component of plasma membrane;GO:0001891|phagocytic cup;GO:0005886|plasma membrane;GO:0032587|ruffle membrane;	GO:0034188|apolipoprotein A-I receptor activity;GO:0005524|ATP binding;GO:0042626|ATPase activity, coupled to transmembrane movement of substances;GO:0017127|cholesterol transporter activity;GO:0005548|phospholipid transporter activity;GO:0005215|transporter activity;	K05645	ABCA7; ATP-binding cassette, subfamily A (ABC1), member 7
ENSG00000168140	3.75e-17	chr16:4371848-4383528:+	pfam13855	LRR_8	Leucine rich repeat.	GO:0071456|cellular response to hypoxia;GO:0071461|cellular response to redox state;GO:0010719|negative regulation of epithelial to mesenchymal transition;GO:0030512|negative regulation of transforming growth factor beta receptor signaling pathway;	GO:0009986|cell surface;GO:0070062|extracellular exosome;GO:0005615|extracellular space;GO:0016021|integral component of membrane;GO:0005765|lysosomal membrane;GO:0005739|mitochondrion;GO:0005886|plasma membrane;	GO:0050431|transforming growth factor beta binding;	.	.
ENSG00000123496	5.42e-17	chrX:115003975-115019977:-	pfam09240	IL6Ra-bind	Interleukin-6 receptor alpha chain, binding. Members of this family adopt a structure consisting of an immunoglobulin-like beta-sandwich, with seven strands in two beta-sheets, in a Greek-key topology. They are required for binding to the cytokine Interleukin-6.	GO:0019221|cytokine-mediated signaling pathway;GO:0016064|immunoglobulin mediated immune response;GO:0002638|negative regulation of immunoglobulin production;GO:0043305|negative regulation of mast cell degranulation;GO:0007165|signal transduction;	GO:0005615|extracellular space;GO:0016021|integral component of membrane;	GO:0004896|cytokine receptor activity;GO:0004871|signal transducer activity;	K05077	IL13RA2; interleukin 13 receptor alpha-2
ENSG00000118503	6.89e-17	chr6:137867188-137883312:+	pfam02338	OTU	OTU-like cysteine protease. This family is comprised of a group of predicted cysteine proteases, homologous to the Ovarian tumor (OTU) gene in Drosophila. Members include proteins from eukaryotes, viruses and pathogenic bacterium. The conserved cysteine and histidine, and possibly the aspartate, represent the catalytic residues in this putative group of proteases.	GO:0006915|apoptotic process;GO:0001922|B-1 B cell homeostasis;GO:0070301|cellular response to hydrogen peroxide;GO:0071222|cellular response to lipopolysaccharide;GO:0072666|establishment of protein localization to vacuole;GO:0006954|inflammatory response;GO:0045087|innate immune response;GO:0050869|negative regulation of B cell activation;GO:0045779|negative regulation of bone resorption;GO:200…	GO:0005813|centrosome;GO:0005737|cytoplasm;GO:0005829|cytosol;GO:0070062|extracellular exosome;GO:0005764|lysosome;GO:0005634|nucleus;	GO:0003677|DNA binding;GO:0070530|K63-linked polyubiquitin binding;GO:0016874|ligase activity;GO:0002020|protease binding;GO:0043621|protein self-association;GO:0043130|ubiquitin binding;GO:0004842|ubiquitin-protein transferase activity;GO:0004843|ubiquitin-specific protease activity;GO:0008270|zinc ion binding;	K11859	TNFAIP3, A20, OTUD7C; tumor necrosis factor, alpha-induced protein 3 [EC:3.4.19.12 6.3.2.19]
ENSG00000188290	8.38e-17	chr1:998962-1000172:-	pfam07527	Hairy_orange	Hairy Orange. The Orange domain is found in the Drosophila proteins Hesr-1, Hairy, and Enhancer of Split. The Orange domain is proposed to mediate specific protein-protein interaction between Hairy and Scute.	GO:0030154|cell differentiation;GO:0007399|nervous system development;GO:0006355|regulation of transcription, DNA-templated;GO:0006351|transcription, DNA-templated;	GO:0005634|nucleus;	GO:0003677|DNA binding;GO:0008134|transcription factor binding;	K09089	HES4; hairy and enhancer of split 4
ENSG00000113083	1.14e-16	chr5:122063195-122078285:-	pfam01186	Lysyl_oxidase	Lysyl oxidase.	GO:0001568|blood vessel development;GO:0006464|cellular protein modification process;GO:0030199|collagen fibril organization;GO:0048251|elastic fiber assembly;GO:0030198|extracellular matrix organization;GO:0030324|lung development;GO:0042493|response to drug;GO:0048545|response to steroid hormone;GO:0042060|wound healing;	GO:0005581|collagen trimer;GO:0005576|extracellular region;GO:0005615|extracellular space;GO:0005634|nucleus;GO:0005578|proteinaceous extracellular matrix;	GO:0005507|copper ion binding;GO:0004720|protein-lysine 6-oxidase activity;	.	.
ENSG00000087245	4.77e-16	chr16:55389700-55506691:+	pfam00413	Peptidase_M10	Matrixin. The members of this family are enzymes that cleave peptides. These proteases require zinc for catalysis.	GO:0001525|angiogenesis;GO:0007411|axon guidance;GO:0001955|blood vessel maturation;GO:0060346|bone trabecula formation;GO:0044267|cellular protein metabolic process;GO:0071230|cellular response to amino acid stimulus;GO:0030574|collagen catabolic process;GO:0007566|embryo implantation;GO:0035987|endodermal cell differentiation;GO:0048013|ephrin receptor signaling pathway;GO:0022617|extracellular…	GO:0005576|extracellular region;GO:0005615|extracellular space;GO:0005739|mitochondrion;GO:0005634|nucleus;GO:0005886|plasma membrane;GO:0005578|proteinaceous extracellular matrix;GO:0030017|sarcomere;	GO:0004222|metalloendopeptidase activity;GO:0008237|metallopeptidase activity;GO:0004252|serine-type endopeptidase activity;GO:0008270|zinc ion binding;	K01398	MMP2; matrix metalloproteinase-2 (gelatinase A) [EC:3.4.24.24]
ENSG00000172037	4.98e-16	chr3:49121114-49133118:-	pfam00055	Laminin_N	Laminin N-terminal (Domain VI).	GO:0014002|astrocyte development;GO:0048677|axon extension involved in regeneration;GO:0007411|axon guidance;GO:0007155|cell adhesion;GO:0030198|extracellular matrix organization;GO:0072274|metanephric glomerular basement membrane development;GO:0072249|metanephric glomerular visceral epithelial cell development;GO:0007528|neuromuscular junction development;GO:0060041|retina development in camera…	GO:0005605|basal lamina;GO:0005604|basement membrane;GO:0070062|extracellular exosome;GO:0005576|extracellular region;GO:0043260|laminin-11 complex;GO:0005608|laminin-3 complex;GO:0045202|synapse;	GO:0005198|structural molecule activity;	K06243	LAMB2; laminin, beta 2
ENSG00000100504	7.49e-16	chr14:50857891-50944736:-	pfam00343	Phosphorylase	Carbohydrate phosphorylase. The members of this family catalyse the formation of glucose 1-phosphate from one of the following polyglucoses; glycogen, starch, glucan or maltodextrin.	GO:0006015|5-phosphoribose 1-diphosphate biosynthetic process;GO:0005975|carbohydrate metabolic process;GO:0042593|glucose homeostasis;GO:0006006|glucose metabolic process;GO:0005980|glycogen catabolic process;GO:0005977|glycogen metabolic process;GO:0070266|necroptotic process;GO:0044281|small molecule metabolic process;	GO:0005737|cytoplasm;GO:0005829|cytosol;GO:0070062|extracellular exosome;GO:0005886|plasma membrane;	GO:0016208|AMP binding;GO:0005524|ATP binding;GO:0032052|bile acid binding;GO:0008144|drug binding;GO:0005536|glucose binding;GO:0008184|glycogen phosphorylase activity;GO:0042803|protein homodimerization activity;GO:0002060|purine nucleobase binding;GO:0030170|pyridoxal phosphate binding;GO:0019842|vitamin binding;	K00688	E2.4.1.1, glgP, PYG; starch phosphorylase [EC:2.4.1.1]
ENSG00000103855	7.82e-16	chr15:73683966-73714518:+	pfam13900	GVQW	Putative binding domain. This short domain is often found nested inside other longer domains. The function is not known, but the domain carries a highly conserved GVQW motif. The members are rich in proline and cysteine. This may be a binding domain.	GO:0008283|cell proliferation;GO:0006955|immune response;GO:0050728|negative regulation of inflammatory response;GO:0045077|negative regulation of interferon-gamma biosynthetic process;GO:0045085|negative regulation of interleukin-2 biosynthetic process;GO:0042130|negative regulation of T cell proliferation;GO:0030501|positive regulation of bone mineralization;GO:0045078|positive regulation of in…	GO:0009897|external side of plasma membrane;GO:0070062|extracellular exosome;GO:0016021|integral component of membrane;	GO:0005102|receptor binding;	K06746	B7H3, CD276; immune costimulatory protein B7-H3
ENSG00000159403	7.85e-16	chr12:7080209-7092607:-	pfam00089	Trypsin	Trypsin.	GO:0006958|complement activation, classical pathway;GO:0045087|innate immune response;	GO:0005576|extracellular region;	GO:0005509|calcium ion binding;GO:0004252|serine-type endopeptidase activity;	K01330	C1R; complement component 1, r subcomponent [EC:3.4.21.41]
ENSG00000177169	8.15e-16	chr12:131894651-131923167:+	pfam12063	DUF3543	Domain of unknown function (DUF3543). This presumed domain is functionally uncharacterized. This domain is found in eukaryotes. This domain is typically between 217 to 291 amino acids in length. This domain is found associated with pfam00069. This domain has a single completely conserved residue A that may be functionally important.	GO:0000045|autophagosome assembly;GO:0048675|axon extension;GO:0031669|cellular response to nutrient levels;GO:0031175|neuron projection development;GO:0031102|neuron projection regeneration;GO:0010508|positive regulation of autophagy;GO:0016239|positive regulation of macroautophagy;GO:0046777|protein autophosphorylation;GO:0008104|protein localization;GO:0006468|protein phosphorylation;GO:001050…	GO:1990316|ATG1/UKL1 kinase complex;GO:0005776|autophagosome;GO:0005737|cytoplasm;GO:0005829|cytosol;GO:0097635|extrinsic component of autophagosome membrane;GO:0097629|extrinsic component of omegasome membrane;GO:0097632|extrinsic component of pre-autophagosomal structure membrane;GO:0000407|pre-autophagosomal structure;GO:0034045|pre-autophagosomal structure membrane;	GO:0005524|ATP binding;GO:0032403|protein complex binding;GO:0004674|protein serine/threonine kinase activity;GO:0017137|Rab GTPase binding;	K08269	ULK1_2_3, ATG1; serine/threonine-protein kinase ULK/ATG1 [EC:2.7.11.1]
ENSG00000167657	8.37e-16	chr19:3958453-3971123:-	pfam00069	Pkinase	Protein kinase domain.	GO:0006915|apoptotic process;GO:0097190|apoptotic signaling pathway;GO:0071346|cellular response to interferon-gamma;GO:0016568|chromatin modification;GO:0035556|intracellular signal transduction;GO:0017148|negative regulation of translation;GO:0030182|neuron differentiation;GO:0043065|positive regulation of apoptotic process;GO:0090263|positive regulation of canonical Wnt signaling pathway;GO:00…	GO:0005884|actin filament;GO:0000775|chromosome, centromeric region;GO:0005737|cytoplasm;GO:0045121|membrane raft;GO:0005634|nucleus;GO:0016605|PML body;	GO:0005524|ATP binding;GO:0004683|calmodulin-dependent protein kinase activity;GO:0016301|kinase activity;GO:0042803|protein homodimerization activity;GO:0004674|protein serine/threonine kinase activity;	K08803	DAPK; death-associated protein kinase [EC:2.7.11.1]
ENSG00000100196	1.2e-15	chr22:38468062-38483447:+	pfam00810	ER_lumen_recept	ER lumen protein retaining receptor.	GO:0044267|cellular protein metabolic process;GO:0030968|endoplasmic reticulum unfolded protein response;GO:0036498|IRE1-mediated unfolded protein response;GO:0006621|protein retention in ER lumen;GO:0015031|protein transport;GO:0016192|vesicle-mediated transport;	GO:0005789|endoplasmic reticulum membrane;GO:0016021|integral component of membrane;	GO:0046923|ER retention sequence binding;	K10949	KDELR; ER lumen protein retaining receptor
ENSG00000164327	1.25e-15	chr5:38937919-39074408:-	pfam14664	RICTOR_N	Rapamycin-insensitive companion of mTOR, N-term. Rictor appears to serve as a scaffolding protein that is important for maintaining mTORC2 integrity. The mammalian target of rapamycin (mTOR) is a conserved Ser/Thr kinase that forms two functionally distinct complexes, mTROC1 and mTORC2, important for nutrient and growth-factor signalling. This region is the N-terminal conserved section that may i…	GO:0031532|actin cytoskeleton reorganization;GO:0009790|embryo development;GO:0007173|epidermal growth factor receptor signaling pathway;GO:0038095|Fc-epsilon receptor signaling pathway;GO:0008543|fibroblast growth factor receptor signaling pathway;GO:0045087|innate immune response;GO:0048011|neurotrophin TRK receptor signaling pathway;GO:0018105|peptidyl-serine phosphorylation;GO:0048015|phospha…	GO:0005829|cytosol;GO:0031932|TORC2 complex;	GO:0019901|protein kinase binding;GO:0043022|ribosome binding;	K08267	RICTOR; rapamycin-insensitive companion of mTOR
ENSG00000006459	1.37e-15	chr7:140084746-140177035:-	pfam00628	PHD	PHD-finger. PHD folds into an interleaved type of Zn-finger chelating 2 Zn ions in a similar manner to that of the RING and FYVE domains. Several PHD fingers have been identified as binding modules of methylated histone H3.	GO:0006325|chromatin organization;GO:0071557|histone H3-K27 demethylation;GO:0070544|histone H3-K36 demethylation;GO:0033169|histone H3-K9 demethylation;GO:0035574|histone H4-K20 demethylation;GO:0030901|midbrain development;GO:0045893|positive regulation of transcription, DNA-templated;GO:0006351|transcription, DNA-templated;	GO:0005730|nucleolus;GO:0005654|nucleoplasm;GO:0005634|nucleus;	GO:0071558|histone demethylase activity (H3-K27 specific);GO:0051864|histone demethylase activity (H3-K36 specific);GO:0032454|histone demethylase activity (H3-K9 specific);GO:0035575|histone demethylase activity (H4-K20 specific);GO:0005506|iron ion binding;GO:0035064|methylated histone binding;GO:0016706|oxidoreductase activity, acting on paired donors, with incorporation or reduction of molecu…	K11445	JHDM1D_E_F; JmjC domain-containing histone demethylation protein 1D/E/F
ENSG00000166145	2.22e-15	chr15:40844018-40858207:+	pfam07502	MANEC	MANEC domain. This region of similarity, comprising 8 conserved cysteines, is found in the N-terminal region of several membrane-associated and extracellular proteins. Although formerly called MANSC (for motif at N terminus with seven cysteines) it has now been renamed by MANEC (motif at N terminus with eight cysteines) by Richard Mitter and Stephen Fitzgerald after the discovery of an eighth con…	GO:0060670|branching involved in labyrinthine layer morphogenesis;GO:0030198|extracellular matrix organization;GO:0010951|negative regulation of endopeptidase activity;GO:0001843|neural tube closure;GO:0060674|placenta blood vessel development;	GO:0070062|extracellular exosome;GO:0005576|extracellular region;GO:0005615|extracellular space;GO:0016020|membrane;	GO:0004867|serine-type endopeptidase inhibitor activity;	K15619	SPINT1; Kunitz-type protease inhibitor 1
ENSG00000182472	2.97e-15	chr19:38730187-38769904:-	pfam00648	Peptidase_C2	Calpain family cysteine protease.	GO:0006508|proteolysis;	GO:0005737|cytoplasm;	GO:0005509|calcium ion binding;GO:0004198|calcium-dependent cysteine-type endopeptidase activity;	K04740	CAPN12; calpain-12 [EC:3.4.22.-]
ENSG00000090006	3.89e-15	chr19:40592883-40629818:+	pfam13900	GVQW	Putative binding domain. This short domain is often found nested inside other longer domains. The function is not known, but the domain carries a highly conserved GVQW motif. The members are rich in proline and cysteine. This may be a binding domain.	GO:0030198|extracellular matrix organization;GO:0030252|growth hormone secretion;GO:0007275|multicellular organismal development;GO:0006457|protein folding;GO:0045595|regulation of cell differentiation;GO:0001558|regulation of cell growth;GO:0030162|regulation of proteolysis;GO:0017015|regulation of transforming growth factor beta receptor signaling pathway;GO:0007179|transforming growth factor b…	GO:0005623|cell;GO:0070062|extracellular exosome;GO:0031012|extracellular matrix;GO:0005576|extracellular region;GO:0005615|extracellular space;GO:0005578|proteinaceous extracellular matrix;	GO:0005509|calcium ion binding;GO:0005539|glycosaminoglycan binding;GO:0005178|integrin binding;GO:0050431|transforming growth factor beta binding;GO:0005024|transforming growth factor beta-activated receptor activity;	K08023	LTBP; latent transforming growth factor beta binding protein
ENSG00000183696	1.88e-14	chr7:48088628-48108733:+	pfam13900	GVQW	Putative binding domain. This short domain is often found nested inside other longer domains. The function is not known, but the domain carries a highly conserved GVQW motif. The members are rich in proline and cysteine. This may be a binding domain.	GO:0042149|cellular response to glucose starvation;GO:0006139|nucleobase-containing compound metabolic process;GO:0055086|nucleobase-containing small molecule metabolic process;GO:0009166|nucleotide catabolic process;GO:0006206|pyrimidine nucleobase metabolic process;GO:0046135|pyrimidine nucleoside catabolic process;GO:0043097|pyrimidine nucleoside salvage;GO:0044281|small molecule metabolic pro…	GO:0005829|cytosol;	GO:0004850|uridine phosphorylase activity;	K00757	udp, UPP; uridine phosphorylase [EC:2.4.2.3]
ENSG00000116670	2.03e-14	chr1:11674480-11691650:-	pfam02301	HORMA	HORMA domain. The HORMA (for Hop1p, Rev7p and MAD2) domain has been suggested to recognize chromatin states that result from DNA adducts, double stranded breaks or non-attachment to the spindle and acts as an adaptor that recruits other proteins. MAD2 is a spindle checkpoint protein which prevents progression of the cell cycle upon detection of a defect in mitotic spindle integrity.	GO:0051301|cell division;GO:0042772|DNA damage response, signal transduction resulting in transcription;GO:0006302|double-strand break repair;GO:0007067|mitotic nuclear division;GO:0060564|negative regulation of APC-Cdc20 complex activity;GO:0042177|negative regulation of protein catabolic process;GO:0033138|positive regulation of peptidyl-serine phosphorylation;GO:0045893|positive regulation of …	GO:0005737|cytoplasm;GO:0005634|nucleus;GO:0005819|spindle;GO:0016035|zeta DNA polymerase complex;	GO:0008432|JUN kinase binding;	K13728	MAD2L2; mitotic spindle assembly checkpoint protein MAD2B
ENSG00000148158	2.03e-14	chr9:112750838-112881671:+	pfam13900	GVQW	Putative binding domain. This short domain is often found nested inside other longer domains. The function is not known, but the domain carries a highly conserved GVQW motif. The members are rich in proline and cysteine. This may be a binding domain.	GO:0006897|endocytosis;GO:0015031|protein transport;GO:0016050|vesicle organization;	GO:0005768|endosome;GO:0019898|extrinsic component of membrane;	GO:0035091|phosphatidylinositol binding;	K17921	SNX7_30; sorting nexin-7/30
ENSG00000104765	2.05e-14	chr8:26382898-26505636:+	pfam06553	BNIP3	BNIP3. This family consists of several mammalian specific BCL2/adenovirus E1B 19-kDa protein-interacting protein 3 or BNIP3 sequences. BNIP3 belongs to the Bcl-2 homology 3 (BH3)-only family, a Bcl-2-related family possessing an atypical Bcl-2 homology 3 (BH3) domain, which regulates PCD from mitochondrial sites by selective Bcl-2/Bcl-XL interactions. BNIP3 family members contain a C-terminal tra…	GO:0051607|defense response to virus;GO:0097345|mitochondrial outer membrane permeabilization;GO:0035694|mitochondrial protein catabolic process;GO:0043066|negative regulation of apoptotic process;GO:0043065|positive regulation of apoptotic process;GO:1903146|regulation of mitophagy;GO:1903214|regulation of protein targeting to mitochondrion;GO:0016032|viral process;	GO:0005783|endoplasmic reticulum;GO:0016021|integral component of membrane;GO:0031224|intrinsic component of membrane;GO:0005741|mitochondrial outer membrane;GO:0005739|mitochondrion;GO:0005635|nuclear envelope;	GO:0042802|identical protein binding;GO:0005521|lamin binding;GO:0046982|protein heterodimerization activity;GO:0042803|protein homodimerization activity;	K15465	BNIP3L; BCL2/adenovirus E1B 19 kDa protein-interacting protein 3-like
ENSG00000173210	2.3e-14	chr5:149141483-149260542:+	pfam00412	LIM	LIM domain. This family represents two copies of the LIM structural domain.	GO:0030036|actin cytoskeleton organization;GO:0007411|axon guidance;GO:0042384|cilium assembly;GO:0030032|lamellipodium assembly;GO:1903955|positive regulation of protein targeting to mitochondrion;GO:0045944|positive regulation of transcription from RNA polymerase II promoter;GO:0006351|transcription, DNA-templated;	GO:0005737|cytoplasm;GO:0030027|lamellipodium;GO:0001725|stress fiber;	GO:0008270|zinc ion binding;	K07520	ABLIM; actin-binding LIM protein
ENSG00000178295	2.41e-14	chr2:17753858-17788941:+	pfam00867	XPG_I	XPG I-region.	GO:0000724|double-strand break repair via homologous recombination;GO:0090267|positive regulation of mitotic cell cycle spindle assembly checkpoint;GO:0010824|regulation of centrosome duplication;GO:0071140|resolution of mitotic recombination intermediates;GO:0071139|resolution of recombination intermediates;	GO:0005813|centrosome;GO:0070062|extracellular exosome;GO:0005634|nucleus;	GO:0008821|crossover junction endodeoxyribonuclease activity;GO:0003677|DNA binding;GO:0046872|metal ion binding;	K15338	GEN1, GEN; flap endonuclease GEN [EC:3.1.-.-]
ENSG00000149260	2.6e-14	chr11:77066932-77126155:+	pfam00648	Peptidase_C2	Calpain family cysteine protease.	GO:0060014|granulosa cell differentiation;GO:0001553|luteinization;GO:0001541|ovarian follicle development;GO:0006508|proteolysis;GO:0007165|signal transduction;	GO:0009986|cell surface;GO:0005737|cytoplasm;GO:0070062|extracellular exosome;GO:0005925|focal adhesion;	GO:0004198|calcium-dependent cysteine-type endopeptidase activity;	K08574	CAPN5; calpain-5 [EC:3.4.22.-]
ENSG00000126368	2.76e-14	chr17:40092787-40100725:-	pfam00105	zf-C4	Zinc finger, C4 type (two domains). In nearly all cases, this is the DNA binding domain of a nuclear hormone receptor. The alignment contains two Zinc finger domains that are too dissimilar to be aligned with each other.	GO:0030154|cell differentiation;GO:0071222|cellular response to lipopolysaccharide;GO:0032922|circadian regulation of gene expression;GO:0007623|circadian rhythm;GO:0060086|circadian temperature homeostasis;GO:0010467|gene expression;GO:0005978|glycogen biosynthetic process;GO:0030522|intracellular receptor signaling pathway;GO:0010871|negative regulation of receptor biosynthetic process;GO:00341…	GO:0005737|cytoplasm;GO:0030425|dendrite;GO:0043197|dendritic spine;GO:0000790|nuclear chromatin;GO:0005654|nucleoplasm;GO:0005634|nucleus;	GO:0001046|core promoter sequence-specific DNA binding;GO:0020037|heme binding;GO:0004879|RNA polymerase II transcription factor activity, ligand-activated sequence-specific DNA binding;GO:0000978|RNA polymerase II core promoter proximal region sequence-specific DNA binding;GO:0001078|transcriptional repressor activity, RNA polymerase II core promoter proximal region sequence-specific binding;GO:…	K03728	NR1D1; nuclear receptor subfamily 1 group D member 1
ENSG00000147813	3.4e-14	chr8:143574785-143578649:-	pfam04095	NAPRTase	Nicotinate phosphoribosyltransferase (NAPRTase) family. Nicotinate phosphoribosyltransferase (EC:2.4.2.11) is the rate limiting enzyme that catalyses the first reaction in the NAD salvage synthesis. This family also includes Pre-B cell enhancing factor that is a cytokine. This family is related to Quinolinate phosphoribosyltransferase pfam01729.	GO:0009435|NAD biosynthetic process;GO:0019674|NAD metabolic process;GO:0006769|nicotinamide metabolic process;GO:0019358|nicotinate nucleotide salvage;GO:0006979|response to oxidative stress;GO:0044281|small molecule metabolic process;GO:0006766|vitamin metabolic process;GO:0006767|water-soluble vitamin metabolic process;	GO:0005737|cytoplasm;GO:0005829|cytosol;GO:0070062|extracellular exosome;GO:0005794|Golgi apparatus;GO:0005654|nucleoplasm;GO:0005634|nucleus;	GO:0016874|ligase activity;GO:0004516|nicotinate phosphoribosyltransferase activity;GO:0004514|nicotinate-nucleotide diphosphorylase (carboxylating) activity;	K00763	pncB, NAPRT1; nicotinate phosphoribosyltransferase [EC:6.3.4.21]
ENSG00000119138	3.69e-14	chr9:70384597-70414624:-	pfam13465	zf-H2C2_2	Zinc-finger double domain.	GO:0071387|cellular response to cortisol stimulus;GO:0097067|cellular response to thyroid hormone stimulus;GO:0007623|circadian rhythm;GO:0010839|negative regulation of keratinocyte proliferation;GO:0006357|regulation of transcription from RNA polymerase II promoter;GO:0006351|transcription, DNA-templated;	GO:0005737|cytoplasm;GO:0005654|nucleoplasm;GO:0005634|nucleus;GO:0005886|plasma membrane;	GO:0003677|DNA binding;GO:0046872|metal ion binding;GO:0003700|transcription factor activity, sequence-specific DNA binding;	K09208	KLF9S, BTEB; krueppel-like factor 9/13/14/16
ENSG00000070444	3.74e-14	chr17:2384060-2401118:-	pfam13900	GVQW	Putative binding domain. This short domain is often found nested inside other longer domains. The function is not known, but the domain carries a highly conserved GVQW motif. The members are rich in proline and cysteine. This may be a binding domain.	GO:0007569|cell aging;GO:0007275|multicellular organismal development;GO:2001234|negative regulation of apoptotic signaling pathway;GO:0008285|negative regulation of cell proliferation;GO:0000122|negative regulation of transcription from RNA polymerase II promoter;GO:0051726|regulation of cell cycle;GO:0006366|transcription from RNA polymerase II promoter;	GO:0005654|nucleoplasm;GO:0005634|nucleus;	GO:0003682|chromatin binding;GO:0000977|RNA polymerase II regulatory region sequence-specific DNA binding;GO:0001227|transcriptional repressor activity, RNA polymerase II transcription regulatory region sequence-specific binding;GO:0003700|transcription factor activity, sequence-specific DNA binding;GO:0003713|transcription coactivator activity;GO:0003714|transcription corepressor activity;	K09115	MNT, ROX; MAX-binding protein
ENSG00000115902	7.69e-14	chr2:64988477-65023865:+	pfam00375	SDF	Sodium:dicarboxylate symporter family.	GO:0098779|mitophagy in response to mitochondrial depolarization;GO:0006865|amino acid transport;GO:1902476|chloride transmembrane transport;GO:0006821|chloride transport;GO:0050890|cognition;GO:0006868|glutamine transport;GO:0034589|hydroxyproline transport;GO:0006811|ion transport;GO:0015808|L-alanine transport;GO:0015811|L-cystine transport;GO:0015825|L-serine transport;GO:0035524|proline tran…	GO:0009986|cell surface;GO:0005813|centrosome;GO:0030425|dendrite;GO:0070062|extracellular exosome;GO:0016021|integral component of membrane;GO:0005887|integral component of plasma membrane;GO:0005882|intermediate filament;GO:0042470|melanosome;GO:0016020|membrane;GO:0005815|microtubule organizing center;GO:0043025|neuronal cell body;GO:0005886|plasma membrane;	GO:0005254|chloride channel activity;GO:0015180|L-alanine transmembrane transporter activity;GO:0015184|L-cystine transmembrane transporter activity;GO:0015186|L-glutamine transmembrane transporter activity;GO:0034590|L-hydroxyproline transmembrane transporter activity;GO:0015193|L-proline transmembrane transporter activity;GO:0015194|L-serine transmembrane transporter activity;GO:0015195|L-threo…	K05615	SLC1A4, SATT; solute carrier family 1 (glutamate/neutral amino acid transporter), member 4
ENSG00000187266	7.93e-14	chr19:11377205-11384342:-	pfam09067	EpoR_lig-bind	Erythropoietin receptor, ligand binding. Members of this family interact with erythropoietin (EPO), with subsequent initiation of the downstream chain of events associated with binding of EPO to the receptor, including EPO-induced erythroblast proliferation and differentiation through induction of the JAK2/STAT5 signaling cascade. The domain adopts a secondary structure composed of a short amino-…	GO:0007420|brain development;GO:0046697|decidualization;GO:0038162|erythropoietin-mediated signaling pathway;GO:0007507|heart development;GO:0043524|negative regulation of neuron apoptotic process;GO:0007204|positive regulation of cytosolic calcium ion concentration;GO:0007165|signal transduction;	GO:0005829|cytosol;GO:0005576|extracellular region;GO:0005887|integral component of plasma membrane;	GO:0004900|erythropoietin receptor activity;GO:0042802|identical protein binding;	K05079	EPOR; erythropoietin receptor
ENSG00000105711	1.32e-13	chr19:35030684-35040448:+	pfam13900	GVQW	Putative binding domain. This short domain is often found nested inside other longer domains. The function is not known, but the domain carries a highly conserved GVQW motif. The members are rich in proline and cysteine. This may be a binding domain.	GO:0086002|cardiac muscle cell action potential involved in contraction;GO:0060048|cardiac muscle contraction;GO:0021966|corticospinal neuron axon guidance;GO:0019227|neuronal action potential propagation;GO:0010976|positive regulation of neuron projection development;GO:0010765|positive regulation of sodium ion transport;GO:0060371|regulation of atrial cardiac muscle cell membrane depolarization…	GO:0014704|intercalated disc;GO:0033268|node of Ranvier;GO:0030315|T-tubule;GO:0001518|voltage-gated sodium channel complex;	GO:0019871|sodium channel inhibitor activity;GO:0086062|voltage-gated sodium channel activity involved in Purkinje myocyte action potential;	K04845	SCN1B; voltage-gated sodium channel type I beta
ENSG00000132386	1.41e-13	chr17:1761959-1777574:+	pfam00079	Serpin	Serpin (serine protease inhibitor). Structure is a multi-domain fold containing a bundle of helices and a beta sandwich.	GO:0007568|aging;GO:0008283|cell proliferation;GO:0071279|cellular response to cobalt ion;GO:0071549|cellular response to dexamethasone stimulus;GO:0071333|cellular response to glucose stimulus;GO:0071300|cellular response to retinoic acid;GO:0001822|kidney development;GO:0007275|multicellular organismal development;GO:0016525|negative regulation of angiogenesis;GO:0010951|negative regulation of …	GO:0043203|axon hillock;GO:0005604|basement membrane;GO:0070062|extracellular exosome;GO:0005576|extracellular region;GO:0005615|extracellular space;GO:0042470|melanosome;GO:0048471|perinuclear region of cytoplasm;	GO:0004867|serine-type endopeptidase inhibitor activity;	.	.
ENSG00000185875	1.43e-13	chr10:25016658-25026664:+	pfam01202	SKI	Shikimate kinase.	GO:0009088|threonine biosynthetic process;	GO:0005737|cytoplasm;GO:0005739|mitochondrion;GO:0005654|nucleoplasm;GO:0005634|nucleus;	GO:0030170|pyridoxal phosphate binding;GO:0004795|threonine synthase activity;	.	.
ENSG00000221968	1.44e-13	chr11:61873519-61892051:-	pfam00487	FA_desaturase	Fatty acid desaturase.	GO:0006636|unsaturated fatty acid biosynthetic process;	GO:0005789|endoplasmic reticulum membrane;GO:0016021|integral component of membrane;GO:0016020|membrane;	GO:0016491|oxidoreductase activity;	K10225	FADS3; fatty acid desaturase 3 (delta-6 desaturase) [EC:1.14.19.-]
ENSG00000196878	1.46e-13	chr1:209614870-209652466:-	pfam00055	Laminin_N	Laminin N-terminal (Domain VI).	GO:0050873|brown fat cell differentiation;GO:0007155|cell adhesion;GO:0034329|cell junction assembly;GO:0035987|endodermal cell differentiation;GO:0008544|epidermis development;GO:0022617|extracellular matrix disassembly;GO:0030198|extracellular matrix organization;GO:0031581|hemidesmosome assembly;	GO:0005576|extracellular region;GO:0005610|laminin-5 complex;	GO:0005198|structural molecule activity;	K06244	LAMB3; laminin, beta 3
ENSG00000032444	1.51e-13	chr19:7534004-7561764:+	pfam01734	Patatin	Patatin-like phospholipase. This family consists of various patatin glycoproteins from plants. The patatin protein accounts for up to 40% of the total soluble protein in potato tubers. Patatin is a storage protein but it also has the enzymatic activity of lipid acyl hydrolase, catalyzing the cleavage of fatty acids from membrane lipids. Members of this family have been found also in vertebrates.	GO:0001525|angiogenesis;GO:0032502|developmental process;GO:0016042|lipid catabolic process;GO:0009887|organ morphogenesis;GO:0046470|phosphatidylcholine metabolic process;	GO:0005783|endoplasmic reticulum;GO:0005789|endoplasmic reticulum membrane;GO:0016021|integral component of membrane;GO:0016020|membrane;	GO:0004622|lysophospholipase activity;	K14676	NTE, NRE; lysophospholipid hydrolase [EC:3.1.1.5]
ENSG00000095321	1.84e-13	chr9:129094810-129111189:-	pfam00755	Carn_acyltransf	Choline/Carnitine o-acyltransferase.	GO:0019254|carnitine metabolic process, CoA-linked;GO:0044255|cellular lipid metabolic process;GO:0033540|fatty acid beta-oxidation using acyl-CoA oxidase;GO:0044281|small molecule metabolic process;GO:0006810|transport;	GO:0005783|endoplasmic reticulum;GO:0005743|mitochondrial inner membrane;GO:0005739|mitochondrion;GO:0005782|peroxisomal matrix;GO:0005777|peroxisome;	GO:0004092|carnitine O-acetyltransferase activity;GO:0005102|receptor binding;	K00624	E2.3.1.7; carnitine O-acetyltransferase [EC:2.3.1.7]
ENSG00000117139	1.85e-13	chr1:202724491-202809470:-	pfam08429	PLU-1	PLU-1-like protein. Sequences in this family bear similarity to the central region of PLU-1. This is a nuclear protein that may have a role in DNA-binding and transcription, and is closely associated with the malignant phenotype of breast cancer. This region is found in various other Jumonji/ARID domain-containing proteins (see pfam02373, pfam01388).	GO:0006325|chromatin organization;GO:0034720|histone H3-K4 demethylation;GO:0034721|histone H3-K4 demethylation, trimethyl-H3-K4-specific;GO:0045892|negative regulation of transcription, DNA-templated;GO:0048511|rhythmic process;GO:0006351|transcription, DNA-templated;	GO:0005737|cytoplasm;GO:0005654|nucleoplasm;GO:0005634|nucleus;	GO:0003677|DNA binding;GO:0034648|histone demethylase activity (H3-dimethyl-K4 specific);GO:0032453|histone demethylase activity (H3-K4 specific);GO:0034647|histone demethylase activity (H3-trimethyl-K4 specific);GO:0016706|oxidoreductase activity, acting on paired donors, with incorporation or reduction of molecular oxygen, 2-oxoglutarate as one donor, and incorporation of one atom each of oxyge…	K11446	JARID1; histone demethylase JARID1 [EC:1.14.11.-]
ENSG00000213445	2.19e-13	chr11:65585395-65650930:+	pfam02145	Rap_GAP	Rap/ran-GAP.	GO:0008283|cell proliferation;GO:0042631|cellular response to water deprivation;GO:0007010|cytoskeleton organization;GO:0035556|intracellular signal transduction;GO:0007162|negative regulation of cell adhesion;GO:0045786|negative regulation of cell cycle;GO:0030308|negative regulation of cell growth;GO:0043547|positive regulation of GTPase activity;GO:0051056|regulation of small GTPase mediated s…	GO:0005829|cytosol;GO:0005794|Golgi apparatus;GO:0005730|nucleolus;GO:0005634|nucleus;GO:0048471|perinuclear region of cytoplasm;GO:0005886|plasma membrane;GO:0043234|protein complex;GO:0030133|transport vesicle;	GO:0005096|GTPase activator activity;	K08013	SIPA1; signal-induced proliferation-associated gene 1
ENSG00000196517	2.29e-13	chr1:43991500-44031467:-	pfam00209	SNF	Sodium:neurotransmitter symporter family.	GO:0015816|glycine transport;GO:1902475|L-alpha-amino acid transmembrane transport;GO:0060092|regulation of synaptic transmission, glycinergic;	GO:0005887|integral component of plasma membrane;	GO:0015187|glycine transmembrane transporter activity;GO:0005328|neurotransmitter:sodium symporter activity;GO:0005283|sodium:amino acid symporter activity;	K05038	SLC6A5S; solute carrier family 6 (neurotransmitter transporter, amino acid) member 5/7/9/14
ENSG00000095906	3.14e-13	chr16:1782901-1789191:+	pfam10609	ParA	ParA/MinD ATPase like. This family contains ATPases involved in plasmid partitioning. It also contains the cytosolic Fe-S cluster assembling factor NBP35 which is required for biogenesis and export of both ribosomal subunits.	GO:0016226|iron-sulfur cluster assembly;GO:0044281|small molecule metabolic process;	GO:0005737|cytoplasm;GO:0005634|nucleus;GO:0031616|spindle pole centrosome;	GO:0051539|4 iron, 4 sulfur cluster binding;GO:0005524|ATP binding;GO:0046872|metal ion binding;GO:0000166|nucleotide binding;	.	.
ENSG00000125347	7.1e-13	chr5:132481609-132490798:-	pfam00605	IRF	Interferon regulatory factor transcription factor. This family of transcription factors are important in the regulation of interferons in response to infection by virus and in the regulation of interferon-inducible genes. Three of the five conserved tryptophan residues bind to DNA.	GO:0006915|apoptotic process;GO:0043374|CD8-positive, alpha-beta T cell differentiation;GO:0007050|cell cycle arrest;GO:0035458|cellular response to interferon-beta;GO:0071260|cellular response to mechanical stimulus;GO:0051607|defense response to virus;GO:0060333|interferon-gamma-mediated signaling pathway;GO:0045590|negative regulation of regulatory T cell differentiation;GO:0045892|negative re…	GO:0005737|cytoplasm;GO:0000790|nuclear chromatin;GO:0005634|nucleus;	GO:0000978|RNA polymerase II core promoter proximal region sequence-specific DNA binding;GO:0001077|transcriptional activator activity, RNA polymerase II core promoter proximal region sequence-specific binding;	K09444	IRF1; interferon regulatory factor 1
ENSG00000179094	8.64e-13	chr17:8140472-8156506:-	pfam12114	Period_C	Period protein 2/3C-terminal region. This domain is found in eukaryotes. This domain is typically between 164 to 200 amino acids in length. This domain is found associated with pfam08447.	GO:0032922|circadian regulation of gene expression;GO:0097167|circadian regulation of translation;GO:0043153|entrainment of circadian clock by photoperiod;GO:0070932|histone H3 deacetylation;GO:2000323|negative regulation of glucocorticoid receptor signaling pathway;GO:0043124|negative regulation of I-kappaB kinase/NF-kappaB signaling;GO:0046329|negative regulation of JNK cascade;GO:0000122|negat…	GO:0005737|cytoplasm;GO:0005634|nucleus;	GO:0031490|chromatin DNA binding;	K02633	PER; period circadian protein
ENSG00000171564	9.32e-13	chr4:154562956-154571086:+	pfam00147	Fibrinogen_C	Fibrinogen beta and gamma chains, C-terminal globular domain.	GO:0007596|blood coagulation;GO:0072378|blood coagulation, fibrin clot formation;GO:0007160|cell-matrix adhesion;GO:0043623|cellular protein complex assembly;GO:0071347|cellular response to interleukin-1;GO:0044320|cellular response to leptin stimulus;GO:0030198|extracellular matrix organization;GO:0042730|fibrinolysis;GO:0043152|induction of bacterial agglutination;GO:0045087|innate immune respo…	GO:0072562|blood microparticle;GO:0005938|cell cortex;GO:0009986|cell surface;GO:0009897|external side of plasma membrane;GO:0070062|extracellular exosome;GO:0005576|extracellular region;GO:0005615|extracellular space;GO:1903561|extracellular vesicle;GO:0005577|fibrinogen complex;GO:0005886|plasma membrane;GO:0031091|platelet alpha granule;GO:0031093|platelet alpha granule lumen;	GO:0051087|chaperone binding;GO:0005198|structural molecule activity;	K03904	FGB; fibrinogen beta chain
ENSG00000138835	9.72e-13	chr9:113444731-113597743:+	pfam00615	RGS	Regulator of G protein signaling domain. RGS family members are GTPase-activating proteins for heterotrimeric G-protein alpha-subunits.	GO:0000188|inactivation of MAPK activity;GO:0043547|positive regulation of GTPase activity;GO:0008277|regulation of G-protein coupled receptor protein signaling pathway;GO:0038032|termination of G-protein coupled receptor signaling pathway;	GO:0005737|cytoplasm;GO:0005829|cytosol;GO:0005654|nucleoplasm;GO:0005886|plasma membrane;	GO:0005096|GTPase activator activity;	K07524	RGS3; regulator of G-protein signalling 3
ENSG00000124216	9.73e-13	chr20:49982999-49988886:+	pfam13465	zf-H2C2_2	Zinc-finger double domain.	GO:0060536|cartilage morphogenesis;GO:0016477|cell migration;GO:0001837|epithelial to mesenchymal transition;GO:0031069|hair follicle morphogenesis;GO:0060972|left/right pattern formation;GO:0001707|mesoderm formation;GO:0060806|negative regulation of cell differentiation involved in embryonic placenta development;GO:0043518|negative regulation of DNA damage response, signal transduction by p53 c…	GO:0005737|cytoplasm;GO:0005634|nucleus;	GO:0019900|kinase binding;GO:0046872|metal ion binding;GO:0001078|transcriptional repressor activity, RNA polymerase II core promoter proximal region sequence-specific binding;GO:0000977|RNA polymerase II regulatory region sequence-specific DNA binding;	K05707	SNAI1; snail 1
ENSG00000184117	1.09e-12	chr22:29554808-29581337:-	pfam07978	NIPSNAP	NIPSNAP. Members of this family include many hypothetical proteins. It also includes members of the NIPSNAP family which have putative roles in vesicular transport. This domain is often found in duplicate.	GO:0019233|sensory perception of pain;	GO:0005743|mitochondrial inner membrane;GO:0005739|mitochondrion;GO:0097060|synaptic membrane;	GO:0042165|neurotransmitter binding;	.	.
ENSG00000105856	1.27e-12	chr7:107168961-107202529:+	pfam08517	AXH	Ataxin-1 and HBP1 module (AXH). AXH is a protein-protein and RNA binding motif found in Ataxin-1 (ATX1). ATX1 is responsible for the autosomal-dominant neurodegenerative disorder Spinocerebellar ataxia type-1 (SCA1) in humans. The AXH module has also been identified in the apparently unrelated transcription factor HBP1 which is thought to be involved in the architectural regulation of chromatin a…	GO:0006355|regulation of transcription, DNA-templated;GO:0006351|transcription, DNA-templated;GO:0016055|Wnt signaling pathway;	GO:0005634|nucleus;	GO:0003677|DNA binding;GO:0003723|RNA binding;	.	.
ENSG00000128165	1.44e-12	chr22:50481556-50486440:+	pfam13900	GVQW	Putative binding domain. This short domain is often found nested inside other longer domains. The function is not known, but the domain carries a highly conserved GVQW motif. The members are rich in proline and cysteine. This may be a binding domain.	GO:0007189|adenylate cyclase-activating G-protein coupled receptor signaling pathway;GO:0001525|angiogenesis;GO:0007586|digestion;GO:0007631|feeding behavior;GO:0045776|negative regulation of blood pressure;GO:0045766|positive regulation of angiogenesis;GO:0010628|positive regulation of gene expression;GO:0006468|protein phosphorylation;	GO:0005576|extracellular region;	GO:0032403|protein complex binding;	.	.
ENSG00000128283	1.49e-12	chr22:37560447-37569405:+	pfam13900	GVQW	Putative binding domain. This short domain is often found nested inside other longer domains. The function is not known, but the domain carries a highly conserved GVQW motif. The members are rich in proline and cysteine. This may be a binding domain.	GO:0030838|positive regulation of actin filament polymerization;GO:0043547|positive regulation of GTPase activity;GO:0031274|positive regulation of pseudopodium assembly;GO:0008360|regulation of cell shape;GO:0007266|Rho protein signal transduction;	GO:0015629|actin cytoskeleton;GO:0005737|cytoplasm;GO:0005925|focal adhesion;GO:0005794|Golgi apparatus;GO:0005886|plasma membrane;	GO:0017049|GTP-Rho binding;GO:0005096|GTPase activator activity;	.	.
ENSG00000221963	1.57e-12	chr22:35648395-35668409:+	pfam05461	ApoL	Apolipoprotein L. Apo L belongs to the high density lipoprotein family that plays a central role in cholesterol transport. The cholesterol content of membranes is important in cellular processes such as modulating gene transcription and signal transduction both in the adult brain and during neurodevelopment. There are six apo L genes located in close proximity to each other on chromosome 22q12 in…	GO:0006869|lipid transport;GO:0042157|lipoprotein metabolic process;	GO:0005737|cytoplasm;GO:0005576|extracellular region;	GO:0008289|lipid binding;	K14480	APOL; apolipoprotein L
ENSG00000123989	2e-12	chr2:219538947-219543787:-	pfam05679	CHGN	Chondroitin N-acetylgalactosaminyltransferase.	GO:0005975|carbohydrate metabolic process;GO:0030206|chondroitin sulfate biosynthetic process;GO:0030204|chondroitin sulfate metabolic process;GO:0030203|glycosaminoglycan metabolic process;GO:0044281|small molecule metabolic process;	GO:0005829|cytosol;GO:0032580|Golgi cisterna membrane;GO:0000139|Golgi membrane;GO:0016021|integral component of membrane;GO:0005759|mitochondrial matrix;	GO:0047238|glucuronosyl-N-acetylgalactosaminyl-proteoglycan 4-beta-N-acetylgalactosaminyltransferase activity;GO:0046872|metal ion binding;GO:0050510|N-acetylgalactosaminyl-proteoglycan 3-beta-glucuronosyltransferase activity;	K00747	CHPF; chondroitin polymerizing factor [EC:2.4.1.175 2.4.1.226]
ENSG00000156374	2.1e-12	chr10:103302796-103351134:-	pfam13900	GVQW	Putative binding domain. This short domain is often found nested inside other longer domains. The function is not known, but the domain carries a highly conserved GVQW motif. The members are rich in proline and cysteine. This may be a binding domain.	GO:0045892|negative regulation of transcription, DNA-templated;GO:0006351|transcription, DNA-templated;	GO:0005634|nucleus;GO:0031519|PcG protein complex;GO:0035102|PRC1 complex;	GO:0003677|DNA binding;GO:0000977|RNA polymerase II regulatory region sequence-specific DNA binding;GO:0001227|transcriptional repressor activity, RNA polymerase II transcription regulatory region sequence-specific binding;GO:0003700|transcription factor activity, sequence-specific DNA binding;GO:0008270|zinc ion binding;	K11470	PCGF6, MBLR; polycomb group RING finger protein 6
ENSG00000114796	3.69e-12	chr3:183635568-183684477:+	pfam07707	BACK	BTB And C-terminal Kelch. This domain is found associated with pfam00651 and pfam01344. The BACK domain is found juxtaposed to the BTB domain; they are separated by as little as two residues. This family appears to be closely related to the BTB domain (Finn RD, personal observation).	GO:0010468|regulation of gene expression;	GO:0005634|nucleus;	GO:0051213|dioxygenase activity;GO:0071558|histone demethylase activity (H3-K27 specific);GO:0046872|metal ion binding;	K10461	KLHL24_35; kelch-like protein 24/35
ENSG00000105419	4.21e-12	chr19:47403124-47419523:-	pfam05920	Homeobox_KN	Homeobox KN domain. This is a homeobox transcription factor KN domain conserved from fungi to human and plants.	GO:0006355|regulation of transcription, DNA-templated;	GO:0005634|nucleus;	GO:0003677|DNA binding;	K16671	MEIS3; homeobox protein Meis3
ENSG00000141012	5.3e-12	chr16:88813734-88856970:-	pfam00884	Sulfatase	Sulfatase.	GO:0005975|carbohydrate metabolic process;GO:0030203|glycosaminoglycan metabolic process;GO:0042340|keratan sulfate catabolic process;GO:0042339|keratan sulfate metabolic process;GO:0044281|small molecule metabolic process;	GO:0070062|extracellular exosome;GO:0043202|lysosomal lumen;	GO:0046872|metal ion binding;GO:0003943|N-acetylgalactosamine-4-sulfatase activity;GO:0043890|N-acetylgalactosamine-6-sulfatase activity;GO:0008484|sulfuric ester hydrolase activity;	K01132	GALNS; N-acetylgalactosamine-6-sulfatase [EC:3.1.6.4]
ENSG00000187608	6.24e-12	chr1:1001138-1014541:+	pfam00240	ubiquitin	Ubiquitin family. This family contains a number of ubiquitin-like proteins: SUMO (smt3 homologue) Nedd8, Elongin B, Rub1, and Parkin. A number of them are thought to carry a distinctive five-residue motif termed the proteasome-interacting motif (PIM), which may have a biologically significant role in protein delivery to proteasomes and recruitment of proteasomes to transcription sites.	GO:0019221|cytokine-mediated signaling pathway;GO:0042742|defense response to bacterium;GO:0051607|defense response to virus;GO:0006281|DNA repair;GO:0045087|innate immune response;GO:0032020|ISG15-protein conjugation;GO:0019941|modification-dependent protein catabolic process;GO:0031397|negative regulation of protein ubiquitination;GO:0032480|negative regulation of type I interferon production;G…	GO:0005829|cytosol;GO:0005576|extracellular region;GO:0005654|nucleoplasm;	GO:0031386|protein tag;	K12159	ISG15; ubiquitin cross-reactive protein
ENSG00000176170	6.91e-12	chr17:76376584-76387860:+	pfam00781	DAGK_cat	Diacylglycerol kinase catalytic domain. Diacylglycerol (DAG) is a second messenger that acts as a protein kinase C activator. The catalytic domain is assumed from the finding of bacterial homologues. YegS is the Escherichia coli protein in this family whose crystal structure reveals an active site in the inter-domain cleft formed by four conserved sequence motifs, revealing a novel metal-binding …	GO:0051084|'de novo' posttranslational protein folding;GO:0001568|blood vessel development;GO:0007420|brain development;GO:0019722|calcium-mediated signaling;GO:0044267|cellular protein metabolic process;GO:0006954|inflammatory response;GO:0035556|intracellular signal transduction;GO:0046834|lipid phosphorylation;GO:0043066|negative regulation of apoptotic process;GO:0045766|positive regulation o…	GO:0005737|cytoplasm;GO:0005829|cytosol;GO:0005634|nucleus;GO:0005886|plasma membrane;	GO:0005524|ATP binding;GO:0005516|calmodulin binding;GO:0017050|D-erythro-sphingosine kinase activity;GO:0003677|DNA binding;GO:0000287|magnesium ion binding;GO:0051721|protein phosphatase 2A binding;GO:0008481|sphinganine kinase activity;GO:0038036|sphingosine-1-phosphate receptor activity;	K04718	SPHK; sphingosine kinase [EC:2.7.1.91]
ENSG00000099377	7.31e-12	chr16:30985207-30989152:+	pfam01073	3Beta_HSD	3-beta hydroxysteroid dehydrogenase/isomerase family. The enzyme 3 beta-hydroxysteroid dehydrogenase/5-ene-4-ene isomerase (3 beta-HSD) catalyses the oxidation and isomerization of 5-ene-3 beta-hydroxypregnene and 5-ene-hydroxyandrostene steroid precursors into the corresponding 4-ene-ketosteroids necessary for the formation of all classes of steroid hormones.	GO:0006699|bile acid biosynthetic process;GO:0008206|bile acid metabolic process;GO:0044281|small molecule metabolic process;	GO:0005789|endoplasmic reticulum membrane;GO:0016021|integral component of membrane;	GO:0003854|3-beta-hydroxy-delta5-steroid dehydrogenase activity;GO:0047016|cholest-5-ene-3-beta,7-alpha-diol 3-beta-dehydrogenase activity;	K12408	HSD3B7; cholest-5-ene-3beta,7alpha-diol 3beta-dehydrogenase [EC:1.1.1.181]
ENSG00000240065	9.24e-12	chr6:32844136-32859585:+	pfam00227	Proteasome	Proteasome subunit. The proteasome is a multisubunit structure that degrades proteins. Protein degradation is an essential component of regulation because proteins can become misfolded, damaged, or unnecessary. Proteasomes and their homologues vary greatly in complexity: from HslV (heat shock locus v), which is encoded by 1 gene in bacteria, to the eukaryotic 20S proteasome, which is encoded by m…	GO:0031145|anaphase-promoting complex-dependent proteasomal ubiquitin-dependent protein catabolic process;GO:0042590|antigen processing and presentation of exogenous peptide antigen via MHC class I;GO:0002479|antigen processing and presentation of exogenous peptide antigen via MHC class I, TAP-dependent;GO:0002474|antigen processing and presentation of peptide antigen via MHC class I;GO:0006915|a…	GO:0005737|cytoplasm;GO:0005829|cytosol;GO:0070062|extracellular exosome;GO:0005654|nucleoplasm;GO:0000502|proteasome complex;GO:0005839|proteasome core complex;GO:1990111|spermatoproteasome complex;	GO:0004175|endopeptidase activity;GO:0004298|threonine-type endopeptidase activity;	K02741	PSMB9, LMP2; 20S proteasome subunit beta 9 [EC:3.4.25.1]
ENSG00000089820	9.94e-12	chrX:153907367-153934999:-	pfam00620	RhoGAP	RhoGAP domain. GTPase activator proteins towards Rho/Rac/Cdc42-like small GTPases.	GO:0097190|apoptotic signaling pathway;GO:0007010|cytoskeleton organization;GO:0030336|negative regulation of cell migration;GO:0048011|neurotrophin TRK receptor signaling pathway;GO:0043065|positive regulation of apoptotic process;GO:0043547|positive regulation of GTPase activity;GO:0009967|positive regulation of signal transduction;GO:0051056|regulation of small GTPase mediated signal transduct…	GO:0005737|cytoplasm;GO:0005829|cytosol;GO:0005925|focal adhesion;GO:0005654|nucleoplasm;	GO:0005096|GTPase activator activity;GO:0048365|Rac GTPase binding;GO:0005070|SH3/SH2 adaptor activity;	.	.
ENSG00000129757	1.02e-11	chr11:2883213-2885881:-	pfam02234	CDI	Cyclin-dependent kinase inhibitor. Cell cycle progression is negatively controlled by cyclin-dependent kinases inhibitors (CDIs). CDIs are involved in cell cycle arrest at the G1 phase.	GO:0030325|adrenal gland development;GO:0007568|aging;GO:0043010|camera-type eye development;GO:0007050|cell cycle arrest;GO:0055123|digestive system development;GO:0060669|embryonic placenta morphogenesis;GO:0071514|genetic imprinting;GO:0001822|kidney development;GO:0035264|multicellular organism growth;GO:0030099|myeloid cell differentiation;GO:0050680|negative regulation of epithelial cell pr…	GO:0005737|cytoplasm;GO:0005634|nucleus;	GO:0004861|cyclin-dependent protein serine/threonine kinase inhibitor activity;	K09993	CDKN1C, P57, KIP2; cyclin-dependent kinase inhibitor 1C
ENSG00000182054	1.08e-11	chr15:90083045-90102504:-	pfam00180	Iso_dh	Isocitrate/isopropylmalate dehydrogenase.	GO:0006103|2-oxoglutarate metabolic process;GO:0006097|glyoxylate cycle;GO:0006102|isocitrate metabolic process;GO:0006099|tricarboxylic acid cycle;	GO:0005739|mitochondrion;	GO:0004450|isocitrate dehydrogenase (NADP+) activity;GO:0000287|magnesium ion binding;GO:0051287|NAD binding;	K00031	IDH1, IDH2, icd; isocitrate dehydrogenase [EC:1.1.1.42]
ENSG00000140564	1.14e-11	chr15:90868592-90883458:+	pfam00082	Peptidase_S8	Subtilase family. Subtilases are a family of serine proteases. They appear to have independently and convergently evolved an Asp/Ser/His catalytic triad, like that found in the trypsin serine proteases (see pfam00089). Structure is an alpha/beta fold containing a 7-stranded parallel beta sheet, order 2314567.	GO:0007568|aging;GO:0008283|cell proliferation;GO:0044267|cellular protein metabolic process;GO:0030574|collagen catabolic process;GO:0022617|extracellular matrix disassembly;GO:0030198|extracellular matrix organization;GO:0010951|negative regulation of endopeptidase activity;GO:0032804|negative regulation of low-density lipoprotein particle receptor catabolic process;GO:0032911|negative regulati…	GO:0009986|cell surface;GO:0005789|endoplasmic reticulum membrane;GO:0070062|extracellular exosome;GO:0031985|Golgi cisterna;GO:0005796|Golgi lumen;GO:0000139|Golgi membrane;GO:0016021|integral component of membrane;GO:0016020|membrane;GO:0045121|membrane raft;GO:0005886|plasma membrane;GO:0005802|trans-Golgi network;GO:0030140|trans-Golgi network transport vesicle;	GO:0004175|endopeptidase activity;GO:0046872|metal ion binding;GO:0048406|nerve growth factor binding;GO:0008233|peptidase activity;GO:0042277|peptide binding;GO:0002020|protease binding;GO:0004252|serine-type endopeptidase activity;GO:0004867|serine-type endopeptidase inhibitor activity;	K01349	FURIN, PCSK3; furin [EC:3.4.21.75]
ENSG00000060982	1.39e-11	chr12:24810022-24949459:-	pfam01063	Aminotran_4	Aminotransferase class IV. The D-amino acid transferases (D-AAT) are required by bacteria to catalyse the synthesis of D-glutamic acid and D-alanine, which are essential constituents of bacterial cell wall and are the building block for other D-amino acids. Despite the difference in the structure of the substrates, D-AATs and L-ATTs have strong similarity.	GO:0009082|branched-chain amino acid biosynthetic process;GO:0009083|branched-chain amino acid catabolic process;GO:0008283|cell proliferation;GO:0034641|cellular nitrogen compound metabolic process;GO:0000082|G1/S transition of mitotic cell cycle;GO:0044281|small molecule metabolic process;	GO:0005829|cytosol;GO:0005739|mitochondrion;	GO:0004084|branched-chain-amino-acid transaminase activity;GO:0052656|L-isoleucine transaminase activity;GO:0052654|L-leucine transaminase activity;GO:0052655|L-valine transaminase activity;	K00826	E2.6.1.42, ilvE; branched-chain amino acid aminotransferase [EC:2.6.1.42]
ENSG00000123933	1.82e-11	chr4:2247432-2262294:-	pfam00010	HLH	Helix-loop-helix DNA-binding domain.	GO:0008285|negative regulation of cell proliferation;GO:0000122|negative regulation of transcription from RNA polymerase II promoter;GO:0006351|transcription, DNA-templated;	GO:0005634|nucleus;	GO:0003677|DNA binding;GO:0003714|transcription corepressor activity;	K09114	MXD, MAD; MAX dimerization protein
ENSG00000167771	1.99e-11	chr11:63911221-63916844:-	pfam01448	ELM2	ELM2 domain. The ELM2 (Egl-27 and MTA1 homology 2) domain is a small domain of unknown function. It is found in the MTA1 protein that is part of the NuRD complex. The domain is usually found to the N terminus of a myb-like DNA binding domain pfam00249. ELM2 is also found associated with an ARID DNA binding domain pfam01388 in a member from Arabidopsis thaliana. This suggests that ELM2 may also be…	GO:0006355|regulation of transcription, DNA-templated;GO:0006351|transcription, DNA-templated;	GO:0005634|nucleus;	GO:0003677|DNA binding;	.	.
ENSG00000221869	3.14e-11	chr8:47736909-47739086:-	pfam07716	bZIP_2	Basic region leucine zipper.	GO:0006366|transcription from RNA polymerase II promoter;	GO:0005634|nucleus;	GO:0000978|RNA polymerase II core promoter proximal region sequence-specific DNA binding;GO:0001077|transcriptional activator activity, RNA polymerase II core promoter proximal region sequence-specific binding;	K10050	CEBPD; CCAAT/enhancer binding protein (C/EBP), delta
ENSG00000260284	3.42e-11	chr16:1286351-1288837:-	pfam00089	Trypsin	Trypsin.	GO:0019800|peptide cross-linking via chondroitin 4-sulfate glycosaminoglycan;	GO:0005737|cytoplasm;GO:0005615|extracellular space;GO:0005578|proteinaceous extracellular matrix;	GO:0008201|heparin binding;GO:0004252|serine-type endopeptidase activity;	.	.
ENSG00000105612	4.06e-11	chr19:12875211-12881468:-	pfam03265	DNase_II	Deoxyribonuclease II.	GO:0006309|apoptotic DNA fragmentation;GO:0006259|DNA metabolic process;GO:0030218|erythrocyte differentiation;	GO:0070062|extracellular exosome;GO:0005764|lysosome;	GO:0004531|deoxyribonuclease II activity;GO:0003677|DNA binding;	K01158	DNASE2; deoxyribonuclease II [EC:3.1.22.1]
ENSG00000164744	4.27e-11	chr7:47987148-48029119:-	pfam07738	Sad1_UNC	Sad1 / UNC-like C-terminal. The C. elegans UNC-84 protein is a nuclear envelope protein that is involved in nuclear anchoring and migration during development. The S. pombe Sad1 protein localizes at the spindle pole body. UNC-84 and and Sad1 share a common C-terminal region, that is often termed the SUN (Sad1 and UNC) domain. In mammals, the SUN domain is present in two proteins, Sun1 and Sun2. T…	GO:0090286|cytoskeletal anchoring at nuclear membrane;GO:0006998|nuclear envelope organization;	GO:0016021|integral component of membrane;GO:0034993|LINC complex;GO:0005635|nuclear envelope;	GO:0043495|protein anchor;	.	.
ENSG00000162772	4.49e-11	chr1:212565334-212620777:+	pfam00170	bZIP_1	bZIP transcription factor. The Pfam entry includes the basic region and the leucine zipper region.	GO:0034198|cellular response to amino acid starvation;GO:0030968|endoplasmic reticulum unfolded protein response;GO:0006094|gluconeogenesis;GO:0070373|negative regulation of ERK1 and ERK2 cascade;GO:0045944|positive regulation of transcription from RNA polymerase II promoter;GO:0035914|skeletal muscle cell differentiation;GO:0006351|transcription, DNA-templated;	GO:1990622|CHOP-ATF3 complex;GO:0005730|nucleolus;	GO:0000978|RNA polymerase II core promoter proximal region sequence-specific DNA binding;GO:0001078|transcriptional repressor activity, RNA polymerase II core promoter proximal region sequence-specific binding;	K09032	ATF3, LRF1; activating transcription factor 3
ENSG00000178053	4.66e-11	chr3:158571163-158607252:+	pfam10248	Mlf1IP	Myelodysplasia-myeloid leukemia factor 1-interacting protein. This entry is the conserved central region of a group of proteins that are putative transcriptional repressors. The structure contains a putative 14-3-3 binding motif involved in the subcellular localisation of various regulatory molecules, and it may be that interaction with the transcription factor DREF could be regulated through thi…	GO:0007050|cell cycle arrest;GO:0002318|myeloid progenitor cell differentiation;GO:0006351|transcription, DNA-templated;	GO:0005737|cytoplasm;GO:0005654|nucleoplasm;GO:0005634|nucleus;	GO:0003677|DNA binding;GO:0019904|protein domain specific binding;	K15622	MLF1; myeloid leukemia factor 1
ENSG00000080031	4.69e-11	chr19:55181248-55209506:-	pfam00102	Y_phosphatase	Protein-tyrosine phosphatase.	GO:0006915|apoptotic process;GO:0035335|peptidyl-tyrosine dephosphorylation;GO:0006470|protein dephosphorylation;	GO:0005737|cytoplasm;GO:0005887|integral component of plasma membrane;	GO:0005001|transmembrane receptor protein tyrosine phosphatase activity;	.	.
ENSG00000008735	5.29e-11	chr22:50600685-50613981:+	pfam00640	PID	Phosphotyrosine interaction domain (PTB/PID).	GO:0032147|activation of protein kinase activity;GO:0001662|behavioral fear response;GO:0048813|dendrite morphogenesis;GO:0007254|JNK cascade;GO:0000165|MAPK cascade;GO:0007617|mating behavior;GO:0046958|nonassociative learning;GO:0032874|positive regulation of stress-activated MAPK cascade;GO:2000311|regulation of alpha-amino-3-hydroxy-5-methyl-4-isoxazole propionate selective glutamate receptor…	GO:0005737|cytoplasm;GO:0005622|intracellular;GO:0043025|neuronal cell body;GO:0097481|neuronal postsynaptic density;GO:0043234|protein complex;	GO:0001540|beta-amyloid binding;GO:0019894|kinesin binding;GO:0005078|MAP-kinase scaffold activity;GO:0030295|protein kinase activator activity;GO:0019901|protein kinase binding;GO:0005198|structural molecule activity;	K04435	MAPK8IP2, JIP2; mitogen-activated protein kinase 8 interacting protein 2
ENSG00000137193	5.52e-11	chr6:37170203-37175426:+	pfam00069	Pkinase	Protein kinase domain.	GO:0006915|apoptotic process;GO:0008283|cell proliferation;GO:0043066|negative regulation of apoptotic process;GO:0043433|negative regulation of sequence-specific DNA binding transcription factor activity;GO:0031659|positive regulation of cyclin-dependent protein serine/threonine kinase activity involved in G1/S transition of mitotic cell cycle;GO:0046777|protein autophosphorylation;GO:0007346|re…	GO:0005737|cytoplasm;GO:0005634|nucleus;	GO:0005524|ATP binding;GO:0030145|manganese ion binding;GO:0004674|protein serine/threonine kinase activity;GO:0043024|ribosomal small subunit binding;	K04702	PIM1; proto-oncogene serine/threonine-protein kinase Pim-1 [EC:2.7.11.1]
ENSG00000156711	6.1e-11	chr6:36127809-36144524:+	pfam00069	Pkinase	Protein kinase domain.	GO:0007049|cell cycle;GO:0035556|intracellular signal transduction;GO:0000165|MAPK cascade;GO:0048011|neurotrophin TRK receptor signaling pathway;GO:0018105|peptidyl-serine phosphorylation;GO:0050729|positive regulation of inflammatory response;GO:0032755|positive regulation of interleukin-6 production;GO:0007265|Ras protein signal transduction;GO:0006355|regulation of transcription, DNA-template…	GO:0005829|cytosol;	GO:0005524|ATP binding;GO:0004707|MAP kinase activity;GO:0004674|protein serine/threonine kinase activity;	K04441	P38; p38 MAP kinase [EC:2.7.11.24]
ENSG00000116761	7.54e-11	chr1:70411218-70439851:+	pfam01053	Cys_Met_Meta_PP	Cys/Met metabolizm PLP-dependent enzyme. This family includes enzymes involved in cysteine and methionine metabolizm. The following are members: Cystathionine gamma-lyase, Cystathionine gamma-synthase, Cystathionine beta-lyase, Methionine gamma-lyase, OAH/OAS sulfhydrylase, O-succinylhomoserine sulfhydrylase All of these members participate is slightly different reactions. All these enzymes use P…	GO:0034641|cellular nitrogen compound metabolic process;GO:0019344|cysteine biosynthetic process;GO:0006534|cysteine metabolic process;GO:0030968|endoplasmic reticulum unfolded protein response;GO:0070814|hydrogen sulfide biosynthetic process;GO:2001234|negative regulation of apoptotic signaling pathway;GO:0043123|positive regulation of I-kappaB kinase/NF-kappaB signaling;GO:0051092|positive regu…	GO:0005737|cytoplasm;GO:0005829|cytosol;GO:0070062|extracellular exosome;GO:0005654|nucleoplasm;GO:0005634|nucleus;	GO:0016846|carbon-sulfur lyase activity;GO:0004123|cystathionine gamma-lyase activity;GO:0047982|homocysteine desulfhydrase activity;GO:0080146|L-cysteine desulfhydrase activity;GO:0044540|L-cystine L-cysteine-lyase (deaminating);GO:0030170|pyridoxal phosphate binding;	K01758	CTH; cystathionine gamma-lyase [EC:4.4.1.1]
ENSG00000007516	7.61e-11	chr16:1333601-1349441:+	pfam10540	Membr_traf_MHD	Munc13 (mammalian uncoordinated) homology domain. Munc13 proteins constitute a family of three highly homologous molecules (Munc13-1, Munc13-2 and Munc13-3) with homology to Caenorhabditis elegans unc-13p. Munc13 proteins contain a phorbol ester-binding C1 domain and two C2 domains, which are Ca2+/phospholipid binding domains. Sequence analyses have uncovered two regions called Munc13 homology do…	GO:0007186|G-protein coupled receptor signaling pathway;GO:0007269|neurotransmitter secretion;	GO:0005623|cell;	GO:0008022|protein C-terminus binding;	K15621	BAIAP3; BAI1-associated protein 3
ENSG00000169242	7.71e-11	chr1:155127460-155134857:+	pfam00812	Ephrin	Ephrin.	GO:0000187|activation of MAPK activity;GO:0001525|angiogenesis;GO:0003180|aortic valve morphogenesis;GO:0007411|axon guidance;GO:0016477|cell migration;GO:0007267|cell-cell signaling;GO:0003199|endocardial cushion to mesenchymal transition involved in heart valve formation;GO:0048013|ephrin receptor signaling pathway;GO:0003183|mitral valve morphogenesis;GO:0061002|negative regulation of dendriti…	GO:0046658|anchored component of plasma membrane;GO:0070062|extracellular exosome;GO:0005576|extracellular region;GO:0005887|integral component of plasma membrane;GO:0005886|plasma membrane;	GO:0046875|ephrin receptor binding;GO:0005102|receptor binding;	K05462	EFNA; ephrin-A
ENSG00000125648	7.96e-11	chr19:6436079-6465203:-	pfam00153	Mito_carr	Mitochondrial carrier protein.	GO:0051503|adenine nucleotide transport;GO:0071277|cellular response to calcium ion;GO:0043457|regulation of cellular respiration;GO:0002082|regulation of oxidative phosphorylation;GO:0051282|regulation of sequestering of calcium ion;GO:0055085|transmembrane transport;GO:0097274|urea homeostasis;	GO:0016021|integral component of membrane;GO:0005743|mitochondrial inner membrane;	GO:0005509|calcium ion binding;	K14684	SLC25A23S; solute carrier family 25 (mitochondrial phosphate transporter), member 23/24/25/41
ENSG00000102312	8.53e-11	chrX:48508962-48520814:+	pfam03062	MBOAT	MBOAT, membrane-bound O-acyltransferase family. The MBOAT (membrane bound O-acyl transferase) family of membrane proteins contains a variety of acyltransferase enzymes. A conserved histidine has been suggested to be the active site residue.	GO:0009100|glycoprotein metabolic process;GO:0006497|protein lipidation;GO:0045234|protein palmitoleylation;GO:0016055|Wnt signaling pathway;	GO:0032281|AMPA glutamate receptor complex;GO:0005783|endoplasmic reticulum;GO:0005789|endoplasmic reticulum membrane;GO:0030176|integral component of endoplasmic reticulum membrane;	GO:1990698|palmitoleoyltransferase activity;	K00181	PPN; porcupine
ENSG00000100139	9.11e-11	chr22:37905657-37942822:+	pfam12130	DUF3585	Protein of unknown function (DUF3585). This domain is found in eukaryotes. This domain is typically between 135 and 149 amino acids in length and is found associated with pfam00307.	GO:1990090|cellular response to nerve growth factor stimulus;GO:0006897|endocytosis;GO:0097320|membrane tubulation;GO:0031175|neuron projection development;GO:0036010|protein localization to endosome;GO:0006612|protein targeting to membrane;GO:0006898|receptor-mediated endocytosis;GO:1990126|retrograde transport, endosome to plasma membrane;GO:0032458|slow endocytic recycling;	GO:0019898|extrinsic component of membrane;GO:0005770|late endosome;GO:0031902|late endosome membrane;GO:0055038|recycling endosome membrane;	GO:0042802|identical protein binding;GO:0070300|phosphatidic acid binding;GO:0017137|Rab GTPase binding;GO:0008270|zinc ion binding;	.	.
ENSG00000008323	1.18e-10	chr12:6310436-6328506:+	pfam00621	RhoGEF	RhoGEF domain. Guanine nucleotide exchange factor for Rho/Rac/Cdc42-like GTPases Also called Dbl-homologous (DH) domain. It appears that pfam00169 domains invariably occur C-terminal to RhoGEF/DH domains.	GO:0035023|regulation of Rho protein signal transduction;	GO:0032154|cleavage furrow;GO:0005737|cytoplasm;GO:0000922|spindle pole;	GO:0005096|GTPase activator activity;GO:0005089|Rho guanyl-nucleotide exchange factor activity;	.	.
ENSG00000140279	1.18e-10	chr15:45092650-45114344:-	pfam03098	An_peroxidase	Animal haem peroxidase.	GO:0048855|adenohypophysis morphogenesis;GO:0030282|bone mineralization;GO:0042335|cuticle development;GO:0019221|cytokine-mediated signaling pathway;GO:0009566|fertilization;GO:0042446|hormone biosynthetic process;GO:0042744|hydrogen peroxide catabolic process;GO:0048839|inner ear development;GO:0035264|multicellular organism growth;GO:0055114|oxidation-reduction process;GO:0051591|response to c…	GO:0016324|apical plasma membrane;GO:0070062|extracellular exosome;GO:0016021|integral component of membrane;	GO:0005509|calcium ion binding;GO:0020037|heme binding;GO:0016174|NAD(P)H oxidase activity;GO:0004601|peroxidase activity;	K13411	DUOX, THOX; dual oxidase [EC:1.6.3.1 1.11.1.-]
ENSG00000186642	1.27e-10	chr11:72576141-72674591:-	pfam00233	PDEase_I	3'5'-cyclic nucleotide phosphodiesterase.	GO:0006198|cAMP catabolic process;GO:0019933|cAMP-mediated signaling;GO:0071321|cellular response to cGMP;GO:0035690|cellular response to drug;GO:0097011|cellular response to granulocyte macrophage colony-stimulating factor stimulus;GO:0036006|cellular response to macrophage colony-stimulating factor stimulus;GO:0071260|cellular response to mechanical stimulus;GO:0046069|cGMP catabolic process;GO…	GO:0005737|cytoplasm;GO:0005829|cytosol;GO:0005783|endoplasmic reticulum;GO:0005794|Golgi apparatus;GO:0005759|mitochondrial matrix;GO:0005634|nucleus;GO:0048471|perinuclear region of cytoplasm;GO:0005886|plasma membrane;GO:0042734|presynaptic membrane;	GO:0030553|cGMP binding;GO:0004118|cGMP-stimulated cyclic-nucleotide phosphodiesterase activity;GO:0004112|cyclic-nucleotide phosphodiesterase activity;GO:0008144|drug binding;GO:0046872|metal ion binding;	K18283	PDE2A; cGMP-dependent 3',5'-cyclic phosphodiesterase [EC:3.1.4.17]
ENSG00000163521	1.27e-10	chr2:219236606-219245478:-	pfam01301	Glyco_hydro_35	Glycosyl hydrolases family 35.	GO:0005975|carbohydrate metabolic process;	GO:0005576|extracellular region;	GO:0004565|beta-galactosidase activity;	.	.
ENSG00000171310	1.4e-10	chr12:104455295-104762014:+	pfam03567	Sulfotransfer_2	Sulfotransferase family. This family includes a variety of sulfotransferase enzymes. Chondroitin 6-sulfotransferase catalyses the transfer of sulfate to position 6 of the N-acetylgalactosamine residue of chondroitin. This family also includes Heparan sulfate 2-O-sulfotransferase (HS2ST) and Heparan sulfate 6-sulfotransferase (HS6ST). Heparan sulfate (HS) is a co-receptor for a number of growth fa…	GO:0016051|carbohydrate biosynthetic process;GO:0005975|carbohydrate metabolic process;GO:0002063|chondrocyte development;GO:0030206|chondroitin sulfate biosynthetic process;GO:0030204|chondroitin sulfate metabolic process;GO:0048589|developmental growth;GO:0042733|embryonic digit morphogenesis;GO:0048703|embryonic viscerocranium morphogenesis;GO:0030203|glycosaminoglycan metabolic process;GO:004…	GO:0005794|Golgi apparatus;GO:0000139|Golgi membrane;GO:0016021|integral component of membrane;GO:0016020|membrane;	GO:0047756|chondroitin 4-sulfotransferase activity;GO:0001537|N-acetylgalactosamine 4-O-sulfotransferase activity;GO:0050659|N-acetylgalactosamine 4-sulfate 6-O-sulfotransferase activity;	K01017	CHST11; chondroitin 4-sulfotransferase 11 [EC:2.8.2.5]
ENSG00000182809	1.42e-10	chr14:105472962-105480170:+	pfam00412	LIM	LIM domain. This family represents two copies of the LIM structural domain.	GO:0030097|hemopoiesis;GO:0008284|positive regulation of cell proliferation;	GO:0005938|cell cortex;	GO:0008270|zinc ion binding;	.	.
ENSG00000104946	1.46e-10	chr19:49877425-49888749:+	pfam12068	DUF3548	Domain of unknown function (DUF3548). This presumed domain is functionally uncharacterized. This domain is found in eukaryotes. This domain is typically between 184 to 216 amino acids in length. This domain is found associated with pfam00566. This domain is found at the N-terminus of GYP7 proteins.	GO:0006914|autophagy;GO:0015031|protein transport;GO:0042147|retrograde transport, endosome to Golgi;	GO:0005776|autophagosome;GO:0031410|cytoplasmic vesicle;GO:0005829|cytosol;	GO:0005096|GTPase activator activity;	.	.
ENSG00000247596	1.94e-10	chr3:52228610-52239260:-	pfam00241	Cofilin_ADF	Cofilin/tropomyosin-type actin-binding protein. Severs actin filaments and binds to actin monomers.	GO:0051016|barbed-end actin filament capping;GO:0030030|cell projection organization;GO:0071363|cellular response to growth factor stimulus;GO:0071300|cellular response to retinoic acid;GO:0030837|negative regulation of actin filament polymerization;GO:0045773|positive regulation of axon extension;GO:0010592|positive regulation of lamellipodium assembly;GO:0010976|positive regulation of neuron pr…	GO:0005737|cytoplasm;GO:0005856|cytoskeleton;GO:0070062|extracellular exosome;GO:0030175|filopodium;GO:0030426|growth cone;GO:0030027|lamellipodium;GO:0030016|myofibril;GO:0048471|perinuclear region of cytoplasm;GO:0032420|stereocilium;	GO:0003785|actin monomer binding;GO:0005524|ATP binding;GO:0005546|phosphatidylinositol-4,5-bisphosphate binding;GO:0044822|poly(A) RNA binding;GO:0005080|protein kinase C binding;	K08870	TWF; twinfilin
ENSG00000127124	2.57e-10	chr1:41506365-42035925:-	pfam15449	Retinal	Retinal protein. This family of proteins is found in the photoreceptor cells of the retina. Mutations of the gene encoding this protein have been associated with retinal disorders such as retinitis pigmentosa and late-onset progressive retinal atrophy. The function of this family of proteins is unknown, but it is likely to be important in the development and function of the retina.	GO:0045893|positive regulation of transcription, DNA-templated;GO:0035914|skeletal muscle cell differentiation;GO:0006351|transcription, DNA-templated;	GO:0005737|cytoplasm;GO:0005634|nucleus;	GO:0003677|DNA binding;GO:0046872|metal ion binding;	K09239	HIVEP; human immunodeficiency virus type I enhancer-binding protein
ENSG00000163874	2.77e-10	chr1:37474552-37484379:+	pfam11977	RNase_Zc3h12a	Zc3h12a-like Ribonuclease NYN domain. This domain is found in the Zc3h12a protein which has shown to be a ribonuclease that controls the stability of a set of inflammatory genes. It has been suggested that this domain belongs to the PIN domain superfamily. This domain has also been identified as part of the NYN domain family.	GO:0001525|angiogenesis;GO:0006915|apoptotic process;GO:0030154|cell differentiation;GO:0071222|cellular response to lipopolysaccharide;GO:0010629|negative regulation of gene expression;GO:0032715|negative regulation of interleukin-6 production;GO:0043031|negative regulation of macrophage activation;GO:0032088|negative regulation of NF-kappaB transcription factor activity;GO:0045019|negative regu…	GO:0005737|cytoplasm;GO:0005654|nucleoplasm;GO:0005886|plasma membrane;	GO:0004519|endonuclease activity;GO:0046872|metal ion binding;	.	.
ENSG00000178685	3.02e-10	chr8:143977153-144012772:-	pfam00644	PARP	Poly(ADP-ribose) polymerase catalytic domain. Poly(ADP-ribose) polymerase catalyses the covalent attachment of ADP-ribose units from NAD+ to itself and to a limited number of other DNA binding proteins, which decreases their affinity for DNA. Poly(ADP-ribose) polymerase is a regulatory component induced by DNA damage. The carboxyl-terminal region is the most highly conserved region of the protein…	GO:0048147|negative regulation of fibroblast proliferation;GO:0010629|negative regulation of gene expression;GO:0032088|negative regulation of NF-kappaB transcription factor activity;GO:0033159|negative regulation of protein import into nucleus, translocation;GO:1900045|negative regulation of protein K63-linked ubiquitination;GO:0045071|negative regulation of viral genome replication;GO:0006471|p…	GO:0005737|cytoplasm;GO:0005794|Golgi apparatus;GO:0005730|nucleolus;GO:0005654|nucleoplasm;GO:0005634|nucleus;	GO:0070530|K63-linked polyubiquitin binding;GO:0003950|NAD+ ADP-ribosyltransferase activity;	K15261	PARP10_14_15; poly [ADP-ribose] polymerase 10/14/15 [EC:2.4.2.30]
ENSG00000196535	3.07e-10	chr17:29073517-29180412:-	pfam00063	Myosin_head	Myosin head (motor domain).	GO:0031032|actomyosin structure organization;GO:0090164|asymmetric Golgi ribbon formation;GO:0016477|cell migration;GO:0006259|DNA metabolic process;GO:0007030|Golgi organization;GO:0090161|Golgi ribbon formation;GO:0048194|Golgi vesicle budding;GO:0043066|negative regulation of apoptotic process;GO:0050714|positive regulation of protein secretion;	GO:0042641|actomyosin;GO:0005793|endoplasmic reticulum-Golgi intermediate compartment;GO:0000139|Golgi membrane;GO:0016020|membrane;GO:0016459|myosin complex;GO:0005802|trans-Golgi network;	GO:0051015|actin filament binding;GO:0043531|ADP binding;GO:0005524|ATP binding;GO:0003677|DNA binding;GO:0044822|poly(A) RNA binding;	K10362	MYO18; myosin XVIII
ENSG00000185101	3.77e-10	chr11:417933-442011:-	pfam04547	Anoctamin	Calcium-activated chloride channel. The family carries eight putative transmembrane domains, and, although it has no similarity to other known channel proteins, it is clearly a calcium-activated ionic channel. It is expressed in various secretory epithelia, the retina and sensory neurons, and mediates receptor-activated chloride currents in diverse physiological processes.	GO:0061591|calcium activated galactosylceramide scrambling;GO:0061590|calcium activated phosphatidylcholine scrambling;GO:0061589|calcium activated phosphatidylserine scrambling;GO:1902476|chloride transmembrane transport;GO:0006821|chloride transport;GO:0034220|ion transmembrane transport;GO:1902939|negative regulation of intracellular calcium activated chloride channel activity;GO:0055085|trans…	GO:0016021|integral component of membrane;GO:0005622|intracellular;GO:0005886|plasma membrane;	GO:0005229|intracellular calcium activated chloride channel activity;GO:0017128|phospholipid scramblase activity;	.	.
ENSG00000179862	3.88e-10	chr1:40861051-40862366:-	pfam04487	CITED	CITED. CITED, CBP/p300-interacting transactivator with ED-rich tail, are characterized by a conserved 32-amino acid sequence at the C-terminus. CITED proteins do not bind DNA directly and are thought to function as transcriptional co-activators.	GO:0045893|positive regulation of transcription, DNA-templated;GO:0043627|response to estrogen;GO:0006351|transcription, DNA-templated;	GO:0005737|cytoplasm;GO:0005634|nucleus;	GO:0003713|transcription coactivator activity;	.	.
ENSG00000177674	4.27e-10	chr1:11736084-11754802:+	pfam06396	AGTRAP	Angiotensin II, type I receptor-associated protein (AGTRAP). This family consists of several angiotensin II, type I receptor-associated protein (AGTRAP) sequences. AGTRAP is known to interact specifically with the carboxyl-terminal cytoplasmic region of the angiotensin II type 1 (AT(1)) receptor to regulate different aspects of AT(1) receptor physiology. The function of this family is unclear.	GO:0008217|regulation of blood pressure;GO:0001666|response to hypoxia;	GO:0005938|cell cortex;GO:0005737|cytoplasm;GO:0030659|cytoplasmic vesicle membrane;GO:0005789|endoplasmic reticulum membrane;GO:0000139|Golgi membrane;GO:0016021|integral component of membrane;GO:0043231|intracellular membrane-bounded organelle;GO:0005654|nucleoplasm;GO:0005886|plasma membrane;	GO:0004945|angiotensin type II receptor activity;	.	.
ENSG00000164463	4.78e-10	chr5:173056352-173139284:+	pfam13900	GVQW	Putative binding domain. This short domain is often found nested inside other longer domains. The function is not known, but the domain carries a highly conserved GVQW motif. The members are rich in proline and cysteine. This may be a binding domain.	GO:0042711|maternal behavior;GO:1900102|negative regulation of endoplasmic reticulum unfolded protein response;GO:1900170|negative regulation of glucocorticoid mediated signaling pathway;GO:0000122|negative regulation of transcription from RNA polymerase II promoter;GO:0032388|positive regulation of intracellular transport;GO:1902213|positive regulation of prolactin signaling pathway;GO:0045732|p…	GO:0005737|cytoplasm;GO:0016604|nuclear body;GO:0005634|nucleus;	GO:0043565|sequence-specific DNA binding;GO:0003700|transcription factor activity, sequence-specific DNA binding;	.	.
ENSG00000111344	5.39e-10	chr12:113098819-113136239:-	pfam00616	RasGAP	GTPase-activator protein for Ras-like GTPase. All alpha-helical domain that accelerates the GTPase activity of Ras, thereby "switching" it into an "off" position.	GO:0035556|intracellular signal transduction;GO:0046580|negative regulation of Ras protein signal transduction;GO:1903861|positive regulation of dendrite extension;GO:0043547|positive regulation of GTPase activity;GO:0007165|signal transduction;	GO:0005737|cytoplasm;GO:0005829|cytosol;GO:0031235|intrinsic component of the cytoplasmic side of the plasma membrane;	GO:0005096|GTPase activator activity;GO:0046872|metal ion binding;GO:0005543|phospholipid binding;	K17632	RASAL1; RAS protein activator-like 1
ENSG00000012822	6.63e-10	chr12:53708517-53727745:-	pfam07888	CALCOCO1	Calcium binding and coiled-coil domain (CALCOCO1) like. Proteins found in this family are similar to the coiled-coil transcriptional coactivator protein coexpressed by Mus musculus (CoCoA/CALCOCO1). This protein binds to a highly conserved N-terminal domain of p160 coactivators, such as GRIP1, and thus enhances transcriptional activation by a number of nuclear receptors. CALCOCO1 has a central co…	GO:0030518|intracellular steroid hormone receptor signaling pathway;GO:0045944|positive regulation of transcription from RNA polymerase II promoter;GO:0045893|positive regulation of transcription, DNA-templated;GO:0007165|signal transduction;GO:0006351|transcription, DNA-templated;GO:0016055|Wnt signaling pathway;	GO:0005737|cytoplasm;GO:0043231|intracellular membrane-bounded organelle;GO:0000790|nuclear chromatin;GO:0005634|nucleus;	GO:0070016|armadillo repeat domain binding;GO:0008013|beta-catenin binding;GO:0003682|chromatin binding;GO:0001047|core promoter binding;GO:0030374|ligand-dependent nuclear receptor transcription coactivator activity;GO:0008022|protein C-terminus binding;GO:0043565|sequence-specific DNA binding;GO:0003713|transcription coactivator activity;GO:0003712|transcription cofactor activity;GO:0044212|tra…	.	.
ENSG00000114993	6.65e-10	chr2:74425836-74442422:-	pfam08174	Anillin	Cell division protein anillin. Anillin is a protein involved in septin organisation during cell division. It is an actin binding protein that is localized to the cleavage furrow, and it maintains the localisation of active myosin, which ensures the spatial control of concerted contraction during cytokinesis.	GO:0006915|apoptotic process;GO:0034260|negative regulation of GTPase activity;GO:0007266|Rho protein signal transduction;GO:0032185|septin cytoskeleton organization;	GO:0005622|intracellular;	GO:0005525|GTP binding;GO:0017049|GTP-Rho binding;GO:0005095|GTPase inhibitor activity;	.	.
ENSG00000135218	6.67e-10	chr7:80369575-80679277:+	pfam01130	CD36	CD36 family. The CD36 family is thought to be a novel class of scavenger receptors. There is also evidence suggesting a possible role in signal transduction. CD36 is involved in cell adhesion.	GO:0042590|antigen processing and presentation of exogenous peptide antigen via MHC class I;GO:0002479|antigen processing and presentation of exogenous peptide antigen via MHC class I, TAP-dependent;GO:0002474|antigen processing and presentation of peptide antigen via MHC class I;GO:0043277|apoptotic cell clearance;GO:0007596|blood coagulation;GO:0007155|cell adhesion;GO:0007166|cell surface rece…	GO:0009986|cell surface;GO:0030666|endocytic vesicle membrane;GO:0009897|external side of plasma membrane;GO:0005615|extracellular space;GO:0005794|Golgi apparatus;GO:0005887|integral component of plasma membrane;GO:0016020|membrane;GO:0045121|membrane raft;GO:0045335|phagocytic vesicle;GO:0005886|plasma membrane;GO:0031092|platelet alpha granule membrane;	GO:0008035|high-density lipoprotein particle binding;GO:0008289|lipid binding;GO:0071813|lipoprotein particle binding;GO:0070892|lipoteichoic acid receptor activity;GO:0030169|low-density lipoprotein particle binding;GO:0005041|low-density lipoprotein receptor activity;GO:0070053|thrombospondin receptor activity;GO:0050431|transforming growth factor beta binding;	K06259	CD36; CD36 antigen
ENSG00000152642	6.92e-10	chr3:32105689-32168713:+	pfam07479	NAD_Gly3P_dh_C	NAD-dependent glycerol-3-phosphate dehydrogenase C-terminus. NAD-dependent glycerol-3-phosphate dehydrogenase (GPDH) catalyses the interconversion of dihydroxyacetone phosphate and L-glycerol-3-phosphate. This family represents the C-terminal substrate-binding domain.	GO:0005975|carbohydrate metabolic process;GO:0044255|cellular lipid metabolic process;GO:0046168|glycerol-3-phosphate catabolic process;GO:0046474|glycerophospholipid biosynthetic process;GO:0019674|NAD metabolic process;GO:0006734|NADH metabolic process;GO:0033137|negative regulation of peptidyl-serine phosphorylation;GO:0090038|negative regulation of protein kinase C signaling;GO:0006654|phosph…	GO:0005829|cytosol;GO:0070062|extracellular exosome;GO:0009331|glycerol-3-phosphate dehydrogenase complex;GO:0005886|plasma membrane;	GO:0004367|glycerol-3-phosphate dehydrogenase [NAD+] activity;GO:0044325|ion channel binding;GO:0051287|NAD binding;GO:0017080|sodium channel regulator activity;	K00006	GPD1; glycerol-3-phosphate dehydrogenase (NAD+) [EC:1.1.1.8]
ENSG00000149577	8.61e-10	chr11:117178733-117197445:+	pfam13965	SID-1_RNA_chan	dsRNA-gated channel SID-1. This is a family of proteins that are transmembrane dsRNA-gated channels. They passively transport dsRNA into cells and do not act as ATP-dependent pumps. They are required for systemic RNA interference.	GO:0000902|cell morphogenesis;GO:0033227|dsRNA transport;GO:0042593|glucose homeostasis;GO:0061178|regulation of insulin secretion involved in cellular response to glucose stimulus;GO:0009749|response to glucose;GO:0003323|type B pancreatic cell development;GO:0044342|type B pancreatic cell proliferation;	GO:0016021|integral component of membrane;GO:0005765|lysosomal membrane;	GO:0051033|RNA transmembrane transporter activity;	.	.
ENSG00000141504	9.7e-10	chr17:7626234-7627876:-	pfam00583	Acetyltransf_1	Acetyltransferase (GNAT) family. This family contains proteins with N-acetyltransferase functions such as Elp3-related proteins.	GO:0046204|nor-spermidine metabolic process;GO:0032920|putrescine acetylation;GO:0009447|putrescine catabolic process;GO:0032918|spermidine acetylation;GO:0032919|spermine acetylation;	GO:0005737|cytoplasm;GO:0070062|extracellular exosome;	GO:0004145|diamine N-acetyltransferase activity;	K00657	E2.3.1.57, speG; diamine N-acetyltransferase [EC:2.3.1.57]
ENSG00000154217	9.75e-10	chr17:67377281-67697261:+	pfam02121	IP_trans	Phosphatidylinositol transfer protein. Along with the structurally unrelated Sec14p family (found in pfam00650), this family can bind/exchange one molecule of phosphatidylinositol (PI) or phosphatidylcholine (PC) and thus aids their transfer between different membrane compartments. There are three sub-families - all share an N-terminal PITP-like domain, whose sequence is highly conserved. It is d…	GO:0015914|phospholipid transport;GO:0007165|signal transduction;	GO:0005737|cytoplasm;GO:0005654|nucleoplasm;	GO:0008289|lipid binding;GO:0008526|phosphatidylinositol transporter activity;	.	.
ENSG00000185100	1.05e-09	chr14:104724186-104747325:+	pfam00709	Adenylsucc_synt	Adenylosuccinate synthetase.	GO:0044208|'de novo' AMP biosynthetic process;	GO:0005737|cytoplasm;	GO:0004019|adenylosuccinate synthase activity;GO:0005525|GTP binding;GO:0000287|magnesium ion binding;	K01939	purA, ADSS; adenylosuccinate synthase [EC:6.3.4.4]
ENSG00000100299	1.07e-09	chr22:50622754-50628173:-	pfam00884	Sulfatase	Sulfatase.	GO:0044267|cellular protein metabolic process;GO:0006687|glycosphingolipid metabolic process;GO:0043687|post-translational protein modification;GO:0044281|small molecule metabolic process;GO:0006665|sphingolipid metabolic process;	GO:0005788|endoplasmic reticulum lumen;GO:0070062|extracellular exosome;GO:0043202|lysosomal lumen;GO:0005764|lysosome;	GO:0004065|arylsulfatase activity;GO:0005509|calcium ion binding;GO:0004098|cerebroside-sulfatase activity;GO:0008484|sulfuric ester hydrolase activity;	K01134	ARSA; arylsulfatase A [EC:3.1.6.8]
ENSG00000149269	1.2e-09	chr11:77321707-77474635:-	pfam00069	Pkinase	Protein kinase domain.	GO:0000187|activation of MAPK activity;GO:0007409|axonogenesis;GO:0016358|dendrite development;GO:0000165|MAPK cascade;GO:0030833|regulation of actin filament polymerization;	GO:0005737|cytoplasm;	GO:0005524|ATP binding;GO:0004708|MAP kinase kinase activity;GO:0046872|metal ion binding;GO:0004674|protein serine/threonine kinase activity;	K04409	PAK1; p21-activated kinase 1 [EC:2.7.11.1]
ENSG00000106080	1.69e-09	chr7:30010587-30026684:-	pfam13900	GVQW	Putative binding domain. This short domain is often found nested inside other longer domains. The function is not known, but the domain carries a highly conserved GVQW motif. The members are rich in proline and cysteine. This may be a binding domain.	GO:0006457|protein folding;	GO:0005788|endoplasmic reticulum lumen;	GO:0005509|calcium ion binding;GO:0003755|peptidyl-prolyl cis-trans isomerase activity;	K09577	FKBP14; FK506-binding protein 14 [EC:5.2.1.8]
ENSG00000032219	2.04e-09	chr14:58298385-58373887:+	pfam08169	RBB1NT	RBB1NT (NUC162) domain. This domain is found N terminal to the ARID/BRIGHT domain in DNA-binding proteins of the Retinoblastoma-binding protein 1 family.	GO:0006325|chromatin organization;GO:0048821|erythrocyte development;GO:0097368|establishment of Sertoli cell barrier;GO:0080182|histone H3-K4 trimethylation;GO:0036124|histone H3-K9 trimethylation;GO:0034773|histone H4-K20 trimethylation;GO:0045892|negative regulation of transcription, DNA-templated;GO:0045944|positive regulation of transcription from RNA polymerase II promoter;GO:0006349|regula…	GO:0005654|nucleoplasm;GO:0005634|nucleus;GO:0017053|transcriptional repressor complex;	GO:0003677|DNA binding;GO:0003700|transcription factor activity, sequence-specific DNA binding;GO:0044212|transcription regulatory region DNA binding;	.	.
ENSG00000159388	2.12e-09	chr1:203305491-203309602:+	pfam07742	BTG	BTG family.	GO:0009952|anterior/posterior pattern specification;GO:0008306|associative learning;GO:0006974|cellular response to DNA damage stimulus;GO:0021954|central nervous system neuron development;GO:0021542|dentate gyrus development;GO:0006281|DNA repair;GO:0008285|negative regulation of cell proliferation;GO:2000178|negative regulation of neural precursor cell proliferation;GO:0043524|negative regulati…	GO:0070062|extracellular exosome;	GO:0001078|transcriptional repressor activity, RNA polymerase II core promoter proximal region sequence-specific binding;	K14443	TOB; protein Tob/BTG
ENSG00000176438	2.22e-09	chr14:95407266-95475836:-	pfam13900	GVQW	Putative binding domain. This short domain is often found nested inside other longer domains. The function is not known, but the domain carries a highly conserved GVQW motif. The members are rich in proline and cysteine. This may be a binding domain.	GO:0090286|cytoskeletal anchoring at nuclear membrane;GO:0007010|cytoskeleton organization;GO:0090150|establishment of protein localization to membrane;GO:0008360|regulation of cell shape;	GO:0016021|integral component of membrane;GO:0034993|LINC complex;GO:0016020|membrane;GO:0005635|nuclear envelope;GO:0005640|nuclear outer membrane;GO:0005791|rough endoplasmic reticulum;	GO:0051015|actin filament binding;	.	.
ENSG00000077150	2.23e-09	chr10:102394110-102402529:+	pfam00554	RHD	Rel homology domain (RHD). Proteins containing the Rel homology domain (RHD) are eukaryotic transcription factors. The RHD is composed of two structural domains. This is the N-terminal domain that is similar to that found in P53. The C-terminal domain has an immunoglobulin-like fold (See pfam01833) that binds to DNA.	GO:0007568|aging;GO:0030198|extracellular matrix organization;GO:0002268|follicular dendritic cell differentiation;GO:0002467|germinal center formation;GO:0007249|I-kappaB kinase/NF-kappaB signaling;GO:0006954|inflammatory response;GO:0045087|innate immune response;GO:0002755|MyD88-dependent toll-like receptor signaling pathway;GO:0002756|MyD88-independent toll-like receptor signaling pathway;GO:…	GO:0033257|Bcl3/NF-kappaB2 complex;GO:0005737|cytoplasm;GO:0005829|cytosol;GO:0005654|nucleoplasm;GO:0005634|nucleus;	GO:0003682|chromatin binding;GO:0000978|RNA polymerase II core promoter proximal region sequence-specific DNA binding;GO:0001077|transcriptional activator activity, RNA polymerase II core promoter proximal region sequence-specific binding;GO:0003700|transcription factor activity, sequence-specific DNA binding;GO:0003713|transcription coactivator activity;	K04469	NFKB2; nuclear factor of kappa light polypeptide gene enhancer in B-cells 2
ENSG00000099822	2.44e-09	chr19:589893-617159:+	pfam08412	Ion_trans_N	Ion transport protein N-terminal. This metazoan domain is found to the N-terminus of pfam00520 in voltage- and cyclic nucleotide-gated K/Na ion channels.	GO:0007267|cell-cell signaling;GO:0071320|cellular response to cAMP;GO:0071321|cellular response to cGMP;GO:0071805|potassium ion transmembrane transport;GO:0042391|regulation of membrane potential;GO:0035725|sodium ion transmembrane transport;GO:0007268|synaptic transmission;	GO:0005887|integral component of plasma membrane;GO:0005886|plasma membrane;GO:0008076|voltage-gated potassium channel complex;	GO:0030552|cAMP binding;GO:0042802|identical protein binding;GO:0005222|intracellular cAMP activated cation channel activity;GO:0005249|voltage-gated potassium channel activity;GO:0005248|voltage-gated sodium channel activity;	K04955	HCN2; hyperpolarization activated cyclic nucleotide-gated potassium channel 2
ENSG00000095383	2.53e-09	chr9:98198999-98255721:-	pfam00566	RabGAP-TBC	Rab-GTPase-TBC domain. Identification of a TBC domain in GYP6_YEAST and GYP7_YEAST, which are GTPase activator proteins of yeast Ypt6 and Ypt7, implies that these domains are GTPase activator proteins of Rab-like small GTPases.	GO:0043547|positive regulation of GTPase activity;	GO:0030054|cell junction;GO:0016023|cytoplasmic membrane-bounded vesicle;GO:0031410|cytoplasmic vesicle;	GO:0045296|cadherin binding;GO:0005096|GTPase activator activity;	.	.
ENSG00000169583	2.53e-09	chr9:136994635-136996803:-	pfam13409	GST_N_2	Glutathione S-transferase, N-terminal domain. This family is closely related to pfam02798.	GO:1902476|chloride transmembrane transport;GO:0006821|chloride transport;GO:0007165|signal transduction;	GO:0034707|chloride channel complex;GO:0005737|cytoplasm;GO:0070062|extracellular exosome;GO:0005634|nucleus;	GO:0005254|chloride channel activity;GO:0005244|voltage-gated ion channel activity;	K05023	CLIC3; chloride intracellular channel protein 3
ENSG00000130762	2.69e-09	chr1:3454426-3481113:+	pfam00621	RhoGEF	RhoGEF domain. Guanine nucleotide exchange factor for Rho/Rac/Cdc42-like GTPases Also called Dbl-homologous (DH) domain. It appears that pfam00169 domains invariably occur C-terminal to RhoGEF/DH domains.	GO:0090630|activation of GTPase activity;GO:0097190|apoptotic signaling pathway;GO:0060326|cell chemotaxis;GO:0048011|neurotrophin TRK receptor signaling pathway;GO:0043065|positive regulation of apoptotic process;GO:0090004|positive regulation of establishment of protein localization to plasma membrane;GO:0035023|regulation of Rho protein signal transduction;GO:0051056|regulation of small GTPase…	GO:0005829|cytosol;	GO:0030165|PDZ domain binding;GO:0030971|receptor tyrosine kinase binding;GO:0017048|Rho GTPase binding;GO:0005089|Rho guanyl-nucleotide exchange factor activity;	.	.
ENSG00000213918	2.85e-09	chr16:3611728-3680143:+	pfam13900	GVQW	Putative binding domain. This short domain is often found nested inside other longer domains. The function is not known, but the domain carries a highly conserved GVQW motif. The members are rich in proline and cysteine. This may be a binding domain.	GO:0006915|apoptotic process;GO:0000737|DNA catabolic process, endonucleolytic;	GO:0070062|extracellular exosome;GO:0005576|extracellular region;GO:0005635|nuclear envelope;GO:0005634|nucleus;	GO:0004530|deoxyribonuclease I activity;GO:0004520|endodeoxyribonuclease activity;	K11994	DNASE1; deoxyribonuclease-1 [EC:3.1.21.1]
ENSG00000187244	2.96e-09	chr19:44809059-44821420:+	pfam13900	GVQW	Putative binding domain. This short domain is often found nested inside other longer domains. The function is not known, but the domain carries a highly conserved GVQW motif. The members are rich in proline and cysteine. This may be a binding domain.	GO:0007155|cell adhesion;GO:0007160|cell-matrix adhesion;GO:0007165|signal transduction;	GO:0009897|external side of plasma membrane;GO:0070062|extracellular exosome;GO:0005887|integral component of plasma membrane;GO:0005886|plasma membrane;	GO:0043236|laminin binding;GO:0005055|laminin receptor activity;GO:0008022|protein C-terminus binding;GO:0004888|transmembrane signaling receptor activity;	K06578	LU; Lutheran blood group glycoprotein
ENSG00000081051	3.1e-09	chr4:73431138-73456174:+	pfam00273	Serum_albumin	Serum albumin family.	GO:0001889|liver development;GO:0031100|organ regeneration;GO:0001542|ovulation from ovarian follicle;GO:0031016|pancreas development;GO:0042448|progesterone metabolic process;GO:0010033|response to organic substance;GO:0060395|SMAD protein signal transduction;GO:0006810|transport;	GO:0005737|cytoplasm;GO:0005615|extracellular space;	GO:0046872|metal ion binding;	K16144	AFP; alpha-fetoprotein
ENSG00000118965	3.1e-09	chr2:19910260-19990131:-	pfam00637	Clathrin	Region in Clathrin and VPS. Each region is about 140 amino acids long. The regions are composed of multiple alpha helical repeats. They occur in the arm region of the Clathrin heavy chain.	GO:0042384|cilium assembly;GO:0035721|intraciliary retrograde transport;GO:0006996|organelle organization;GO:0061512|protein localization to cilium;	GO:0005930|axoneme;GO:0005813|centrosome;GO:0036064|ciliary basal body;GO:0097542|ciliary tip;GO:0005929|cilium;GO:0030991|intraciliary transport particle A;GO:0072372|primary cilium;	GO:0035091|phosphatidylinositol binding;	.	.
ENSG00000173156	3.12e-09	chr11:67056818-67072013:+	pfam00071	Ras	Ras family. Includes sub-families Ras, Rab, Rac, Ral, Ran, Rap Ypt1 and more. Shares P-loop motif with GTP_EFTU, arf and myosin_head. See pfam00009 pfam00025, pfam00063. As regards Rab GTPases, these are important regulators of vesicle formation, motility and fusion. They share a fold in common with all Ras GTPases: this is a six-stranded beta-sheet surrounded by five alpha-helices.	GO:0051017|actin filament bundle assembly;GO:0048041|focal adhesion assembly;GO:0030032|lamellipodium assembly;GO:0045785|positive regulation of cell adhesion;GO:0030335|positive regulation of cell migration;GO:0006605|protein targeting;GO:2000249|regulation of actin cytoskeleton reorganization;GO:0051893|regulation of focal adhesion assembly;GO:0051056|regulation of small GTPase mediated signal …	GO:0005829|cytosol;GO:0005769|early endosome;GO:0010008|endosome membrane;GO:0005886|plasma membrane;	GO:0005525|GTP binding;GO:0003924|GTPase activity;	.	.
ENSG00000105514	3.22e-09	chr19:11322046-11346270:-	pfam00071	Ras	Ras family. Includes sub-families Ras, Rab, Rac, Ral, Ran, Rap Ypt1 and more. Shares P-loop motif with GTP_EFTU, arf and myosin_head. See pfam00009 pfam00025, pfam00063. As regards Rab GTPases, these are important regulators of vesicle formation, motility and fusion. They share a fold in common with all Ras GTPases: this is a six-stranded beta-sheet surrounded by five alpha-helices.	GO:0006886|intracellular protein transport;GO:0018125|peptidyl-cysteine methylation;GO:1903307|positive regulation of regulated secretory pathway;GO:0009306|protein secretion;GO:0032482|Rab protein signal transduction;GO:0016079|synaptic vesicle exocytosis;GO:0006904|vesicle docking involved in exocytosis;	GO:0005768|endosome;GO:0070062|extracellular exosome;GO:0005739|mitochondrion;GO:0005886|plasma membrane;GO:0030667|secretory granule membrane;GO:0008021|synaptic vesicle;GO:0030133|transport vesicle;GO:0042588|zymogen granule;	GO:0005525|GTP binding;GO:0003924|GTPase activity;GO:0031489|myosin V binding;	K07884	RAB3D; Ras-related protein Rab-3D
ENSG00000173918	3.33e-09	chr17:79022814-79049788:+	pfam00386	C1q	C1q domain. C1q is a subunit of the C1 enzyme complex that activates the serum complement system.	GO:0010544|negative regulation of platelet activation;GO:0090331|negative regulation of platelet aggregation;GO:2000860|positive regulation of aldosterone secretion;GO:0007204|positive regulation of cytosolic calcium ion concentration;GO:0010628|positive regulation of gene expression;GO:0043410|positive regulation of MAPK cascade;GO:0051897|positive regulation of protein kinase B signaling;GO:007…	GO:0005581|collagen trimer;GO:0005829|cytosol;GO:0005615|extracellular space;GO:0005887|integral component of plasma membrane;	GO:0005518|collagen binding;	.	.
ENSG00000104783	3.57e-09	chr19:43766533-43781257:-	pfam03530	SK_channel	Calcium-activated SK potassium channel.	GO:0006816|calcium ion transport;GO:0006884|cell volume homeostasis;GO:0006952|defense response;GO:0002376|immune system process;GO:0045332|phospholipid translocation;GO:0050714|positive regulation of protein secretion;GO:0050862|positive regulation of T cell receptor signaling pathway;GO:0071435|potassium ion export;GO:0071805|potassium ion transmembrane transport;GO:0006813|potassium ion transp…	GO:0016324|apical plasma membrane;GO:0016323|basolateral plasma membrane;GO:0045121|membrane raft;GO:0043025|neuronal cell body;GO:0005886|plasma membrane;GO:0008076|voltage-gated potassium channel complex;	GO:0015269|calcium-activated potassium channel activity;GO:0005516|calmodulin binding;GO:0022894|Intermediate conductance calcium-activated potassium channel activity;GO:0019903|protein phosphatase binding;	K04945	KCNN4; potassium intermediate/small conductance calcium-activated channel subfamily N member 4
ENSG00000176919	4.22e-09	chr9:136945246-136946974:+	pfam00061	Lipocalin	Lipocalin / cytosolic fatty-acid binding protein family. Lipocalins are transporters for small hydrophobic molecules, such as lipids, steroid hormones, bilins, and retinoids. The family also encompasses the enzyme prostaglandin D synthase (EC:5.3.99.2). Alignment subsumes both the lipocalin and fatty acid binding protein signatures from PROSITE. This is supported on structural and functional grou…	GO:0006957|complement activation, alternative pathway;GO:0006958|complement activation, classical pathway;GO:0019835|cytolysis;GO:0045087|innate immune response;GO:0030449|regulation of complement activation;	GO:0072562|blood microparticle;GO:0070062|extracellular exosome;GO:0005576|extracellular region;GO:0005579|membrane attack complex;	GO:0019841|retinol binding;	K03999	C8G; complement component 8 subunit gamma
ENSG00000119669	4.3e-09	chr14:77024543-77028699:-	pfam11261	IRF-2BP1_2	Interferon regulatory factor 2-binding protein zinc finger. IRF-2BP1 and IRF-2BP2 are nuclear transcriptional repressor proteins and can inhibit both enhancer-activated and basal transcription. They both contain N-terminal zinc finger represented in this family and C-terminal RING finger domains.	GO:0046543|development of secondary female sexual characteristics;GO:0000122|negative regulation of transcription from RNA polymerase II promoter;GO:0045944|positive regulation of transcription from RNA polymerase II promoter;	GO:0005615|extracellular space;GO:0005654|nucleoplasm;GO:0005634|nucleus;	GO:0046872|metal ion binding;	.	.
ENSG00000102871	6.17e-09	chr16:67154180-67160298:-	pfam09034	TRADD_N	TRADD, N-terminal domain. The N terminal domain of 'tumor necrosis factor receptor type 1 associated death domain protein' (TRADD) folds into an alpha-beta sandwich with a four-stranded beta sheet and six alpha helices, each forming one layer of the structure. The domain allows docking of TRADD onto 'tumor necrosis factor receptor-associated factor' (TRAF): the binding is at the beta-sandwich dom…	GO:0006919|activation of cysteine-type endopeptidase activity involved in apoptotic process;GO:0097296|activation of cysteine-type endopeptidase activity involved in apoptotic signaling pathway;GO:0006915|apoptotic process;GO:0007166|cell surface receptor signaling pathway;GO:0071550|death-inducing signaling complex assembly;GO:0097191|extrinsic apoptotic signaling pathway;GO:0008625|extrinsic ap…	GO:0005737|cytoplasm;GO:0005856|cytoskeleton;GO:0005829|cytosol;GO:0031264|death-inducing signaling complex;GO:0045121|membrane raft;GO:0005634|nucleus;GO:0043235|receptor complex;	GO:0060090|binding, bridging;GO:0070513|death domain binding;GO:0042802|identical protein binding;GO:0019900|kinase binding;GO:0004871|signal transducer activity;	K03171	TRADD; tumor necrosis factor receptor type 1-associated DEATH domain protein
ENSG00000006606	6.26e-09	chr7:75769533-75789896:-	pfam00048	IL8	Small cytokines (intecrine/chemokine), interleukin-8 like. Includes a number of secreted growth factors and interferons involved in mitogenic, chemotactic, and inflammatory activity. Structure contains two highly conserved disulfide bonds.	GO:0007267|cell-cell signaling;GO:0071346|cellular response to interferon-gamma;GO:0071347|cellular response to interleukin-1;GO:0071356|cellular response to tumor necrosis factor;GO:0070098|chemokine-mediated signaling pathway;GO:0006935|chemotaxis;GO:0048245|eosinophil chemotaxis;GO:0007186|G-protein coupled receptor signaling pathway;GO:0006955|immune response;GO:0006954|inflammatory response;…	GO:0005615|extracellular space;	GO:0048020|CCR chemokine receptor binding;GO:0008009|chemokine activity;	K05514	CCLX; C-C motif chemokine, other
ENSG00000166173	6.31e-09	chr15:70829130-70854159:-	pfam13900	GVQW	Putative binding domain. This short domain is often found nested inside other longer domains. The function is not known, but the domain carries a highly conserved GVQW motif. The members are rich in proline and cysteine. This may be a binding domain.	GO:0006417|regulation of translation;GO:0006396|RNA processing;	GO:0005737|cytoplasm;GO:0005634|nucleus;GO:0030529|ribonucleoprotein complex;	GO:0000166|nucleotide binding;GO:0003723|RNA binding;	.	.
ENSG00000182858	7.26e-09	chr22:49900229-49918458:-	pfam03901	Glyco_transf_22	Alg9-like mannosyltransferase family. Members of this family are mannosyltransferase enzymes. At least some members are localized in endoplasmic reticulum and involved in GPI anchor biosynthesis.	GO:0044267|cellular protein metabolic process;GO:0006488|dolichol-linked oligosaccharide biosynthetic process;GO:0097502|mannosylation;GO:0043687|post-translational protein modification;GO:0006457|protein folding;GO:0006487|protein N-linked glycosylation;GO:0018279|protein N-linked glycosylation via asparagine;	GO:0005783|endoplasmic reticulum;GO:0005789|endoplasmic reticulum membrane;GO:0016021|integral component of membrane;GO:0016020|membrane;	GO:0000009|alpha-1,6-mannosyltransferase activity;GO:0052917|dol-P-Man:Man(7)GlcNAc(2)-PP-Dol alpha-1,6-mannosyltransferase activity;GO:0000030|mannosyltransferase activity;	K03847	ALG12; alpha-1,6-mannosyltransferase [EC:2.4.1.260]
ENSG00000173227	7.33e-09	chr11:67006778-67050863:+	pfam13900	GVQW	Putative binding domain. This short domain is often found nested inside other longer domains. The function is not known, but the domain carries a highly conserved GVQW motif. The members are rich in proline and cysteine. This may be a binding domain.	GO:0006355|regulation of transcription, DNA-templated;GO:0006351|transcription, DNA-templated;	GO:0005634|nucleus;	GO:0003677|DNA binding;GO:0046872|metal ion binding;	.	.
ENSG00000186907	7.65e-09	chr11:57460549-57477534:+	pfam13855	LRR_8	Leucine rich repeat.	GO:0031103|axon regeneration;	GO:0046658|anchored component of plasma membrane;GO:0009986|cell surface;GO:0009897|external side of plasma membrane;GO:0070062|extracellular exosome;GO:0045121|membrane raft;	GO:0004872|receptor activity;	K16661	RTN4RL2, NGR2; reticulon-4 receptor-like 2
ENSG00000162078	7.65e-09	chr16:2830169-2839585:+	pfam11162	DUF2946	Protein of unknown function (DUF2946). This family of proteins has no known function.	GO:0001895|retina homeostasis;	GO:0070062|extracellular exosome;GO:0005615|extracellular space;	GO:0030246|carbohydrate binding;	.	.
ENSG00000124126	9.42e-09	chr20:48624252-48827883:-	pfam00621	RhoGEF	RhoGEF domain. Guanine nucleotide exchange factor for Rho/Rac/Cdc42-like GTPases Also called Dbl-homologous (DH) domain. It appears that pfam00169 domains invariably occur C-terminal to RhoGEF/DH domains.	GO:0030041|actin filament polymerization;GO:0007186|G-protein coupled receptor signaling pathway;GO:0035556|intracellular signal transduction;GO:0042119|neutrophil activation;GO:0030593|neutrophil chemotaxis;GO:1900026|positive regulation of substrate adhesion-dependent cell spreading;GO:0030833|regulation of actin filament polymerization;GO:0050773|regulation of dendrite development;GO:0035023|r…	GO:0005737|cytoplasm;GO:0005829|cytosol;GO:0043198|dendritic shaft;GO:0030426|growth cone;GO:0043231|intracellular membrane-bounded organelle;GO:0048471|perinuclear region of cytoplasm;GO:0005886|plasma membrane;	GO:0019899|enzyme binding;GO:0005096|GTPase activator activity;GO:0005543|phospholipid binding;GO:0005089|Rho guanyl-nucleotide exchange factor activity;	K12365	PREX1; phosphatidylinositol-3,4,5-trisphosphate-dependent Rac exchanger 1 protein
ENSG00000174177	9.98e-09	chr16:88706463-88715386:+	pfam10288	DUF2392	Protein of unknown function (DUF2392). This is a family of proteins conserved from plants to humans. The function is not known. It carries a characteristic GRG sequence motif.	GO:0032447|protein urmylation;GO:0034227|tRNA thio-modification;GO:0002098|tRNA wobble uridine modification;	GO:0005737|cytoplasm;GO:0005739|mitochondrion;GO:0043234|protein complex;	GO:0016779|nucleotidyltransferase activity;GO:0000049|tRNA binding;	K14169	CTU2, NCS2; cytoplasmic tRNA 2-thiolation protein 2
ENSG00000122861	1.01e-08	chr10:73909177-73917497:+	pfam00089	Trypsin	Trypsin.	GO:0001525|angiogenesis;GO:0007596|blood coagulation;GO:0071498|cellular response to fluid shear stress;GO:0071333|cellular response to glucose stimulus;GO:0035729|cellular response to hepatocyte growth factor stimulus;GO:0071456|cellular response to hypoxia;GO:0071222|cellular response to lipopolysaccharide;GO:0072734|cellular response to staurosporine;GO:0006935|chemotaxis;GO:0007566|embryo imp…	GO:0009986|cell surface;GO:0070062|extracellular exosome;GO:0005576|extracellular region;GO:0005615|extracellular space;GO:0005925|focal adhesion;GO:0005886|plasma membrane;	GO:0004252|serine-type endopeptidase activity;	K01348	PLAU; urokinase plasminogen activator [EC:3.4.21.73]
ENSG00000214063	1.04e-08	chr11:842808-867116:+	pfam00335	Tetraspannin	Tetraspanin family.	GO:0006461|protein complex assembly;	GO:0005925|focal adhesion;GO:0016021|integral component of membrane;GO:0005886|plasma membrane;GO:0031982|vesicle;	GO:0003823|antigen binding;GO:0005178|integrin binding;	K17294	TSPAN4; tetraspanin-4
ENSG00000172889	1.07e-08	chr9:136658856-136672678:+	pfam07546	EMI	EMI domain. The Pfam alignment is truncated at the C-terminus and does not include the final cysteine defined in Callebaut et al. This is to stop the family overlapping with other domains.	GO:0001525|angiogenesis;GO:0001568|blood vessel development;GO:0007155|cell adhesion;GO:0030336|negative regulation of cell migration;GO:0045746|negative regulation of Notch signaling pathway;GO:0001938|positive regulation of endothelial cell proliferation;GO:0001570|vasculogenesis;	GO:0031012|extracellular matrix;GO:0005576|extracellular region;GO:0005615|extracellular space;	GO:0005509|calcium ion binding;	.	.
ENSG00000148344	1.3e-08	chr9:129738331-129753047:-	pfam01124	MAPEG	MAPEG family. This family is has been called MAPEG (Membrane Associated Proteins in Eicosanoid and Glutathione metabolizm). It includes proteins such as Prostaglandin E synthase. This enzyme catalyses the synthesis of PGE2 from PGH2 (produced by cyclooxygenase from arachidonic acid). Because of structural similarities in the active sites of FLAP, LTC4 synthase and PGE synthase, substrates for eac…	GO:0002526|acute inflammatory response;GO:0019369|arachidonic acid metabolic process;GO:0002544|chronic inflammatory response;GO:0019371|cyclooxygenase pathway;GO:0008285|negative regulation of cell proliferation;GO:0001516|prostaglandin biosynthetic process;GO:0006693|prostaglandin metabolic process;GO:0051592|response to calcium ion;GO:0034097|response to cytokine;GO:0032496|response to lipopol…	GO:0005789|endoplasmic reticulum membrane;GO:0016021|integral component of membrane;GO:0016020|membrane;GO:0005641|nuclear envelope lumen;GO:0048471|perinuclear region of cytoplasm;	GO:0043295|glutathione binding;GO:0050220|prostaglandin-E synthase activity;	K15729	PTGES; microsomal prostaglandin-E synthase 1 [EC:5.3.99.3]
ENSG00000104221	1.31e-08	chr8:37843268-37849904:-	pfam08271	TF_Zn_Ribbon	TFIIB zinc-binding. The transcription factor TFIIB contains a zinc-binding motif near the N-terminus. This domain is involved in the interaction with RNA pol II and TFIIF and plays a crucial role in selecting the transcription initiation site. The domain adopts a zinc ribbon like structure.	GO:0006352|DNA-templated transcription, initiation;GO:0006355|regulation of transcription, DNA-templated;	GO:0005634|nucleus;	GO:0008270|zinc ion binding;	K15197	BRF2; transcription factor IIIB 50 kDa subunit
ENSG00000163879	1.36e-08	chr1:37556919-37566857:+	pfam10211	Ax_dynein_light	Axonemal dynein light chain. Axonemal dynein light chain proteins play a dynamic role in flagellar and cilia motility. Eukaryotic cilia and flagella are complex organelles consisting of a core structure, the axoneme, which is composed of nine microtubule doublets forming a cylinder that surrounds a pair of central singlet microtubules. This ultra-structural arrangement seems to be one of the most…	GO:0006928|movement of cell or subcellular component;GO:0007338|single fertilization;	GO:0005858|axonemal dynein complex;GO:0005930|axoneme;GO:0005737|cytoplasm;GO:0030175|filopodium;	GO:0003777|microtubule motor activity;	K10410	DNALI; dynein light intermediate chain, axonemal
ENSG00000128881	1.49e-08	chr15:42738734-42920809:-	pfam00038	Filament	Intermediate filament protein.	GO:0042384|cilium assembly;GO:0006996|organelle organization;GO:0018105|peptidyl-serine phosphorylation;GO:0008360|regulation of cell shape;GO:0007224|smoothened signaling pathway;	GO:0005814|centriole;GO:0036064|ciliary basal body;GO:0035869|ciliary transition zone;GO:0005737|cytoplasm;GO:0005829|cytosol;GO:0005615|extracellular space;GO:0005634|nucleus;	GO:0005524|ATP binding;GO:0004674|protein serine/threonine kinase activity;	K08815	TTBK; tau tubulin kinase [EC:2.7.11.26]
ENSG00000107159	1.69e-08	chr9:35673856-35681159:+	pfam00194	Carb_anhydrase	Eukaryotic-type carbonic anhydrase.	GO:0015701|bicarbonate transport;GO:0071456|cellular response to hypoxia;GO:0002009|morphogenesis of an epithelium;GO:0006730|one-carbon metabolic process;GO:0061418|regulation of transcription from RNA polymerase II promoter in response to hypoxia;GO:0042493|response to drug;GO:0033574|response to testosterone;GO:0046903|secretion;GO:0044281|small molecule metabolic process;	GO:0016323|basolateral plasma membrane;GO:0016021|integral component of membrane;GO:0031528|microvillus membrane;GO:0005730|nucleolus;GO:0005886|plasma membrane;	GO:0004089|carbonate dehydratase activity;GO:0008270|zinc ion binding;	K01672	E4.2.1.1; carbonic anhydrase [EC:4.2.1.1]
ENSG00000120053	1.7e-08	chr10:99396870-99430624:-	pfam00155	Aminotran_1_2	Aminotransferase class I and II.	GO:0006103|2-oxoglutarate metabolic process;GO:0006531|aspartate metabolic process;GO:0008652|cellular amino acid biosynthetic process;GO:0006536|glutamate metabolic process;GO:0006114|glycerol biosynthetic process;	GO:0005737|cytoplasm;	GO:0004069|L-aspartate:2-oxoglutarate aminotransferase activity;GO:0047801|L-cysteine:2-oxoglutarate aminotransferase activity;GO:0080130|L-phenylalanine:2-oxoglutarate aminotransferase activity;GO:0030170|pyridoxal phosphate binding;	K14454	GOT1; aspartate aminotransferase, cytoplasmic [EC:2.6.1.1]
ENSG00000154639	1.79e-08	chr21:17512382-17593579:+	pfam13900	GVQW	Putative binding domain. This short domain is often found nested inside other longer domains. The function is not known, but the domain carries a highly conserved GVQW motif. The members are rich in proline and cysteine. This may be a binding domain.	GO:0031532|actin cytoskeleton reorganization;GO:0086067|AV node cell to bundle of His cell communication;GO:0048739|cardiac muscle fiber development;GO:0045216|cell-cell junction organization;GO:0010669|epithelial structure maintenance;GO:0046629|gamma-delta T cell activation;GO:0008354|germ cell migration;GO:0007507|heart development;GO:0007157|heterophilic cell-cell adhesion via plasma membrane…	GO:0001669|acrosomal vesicle;GO:0005912|adherens junction;GO:0016327|apicolateral plasma membrane;GO:0016323|basolateral plasma membrane;GO:0005923|bicellular tight junction;GO:0044297|cell body;GO:0005737|cytoplasm;GO:0030175|filopodium;GO:0030426|growth cone;GO:0016021|integral component of membrane;GO:0045121|membrane raft;GO:0043005|neuron projection;GO:0005634|nucleus;GO:0005886|plasma membr…	GO:0008013|beta-catenin binding;GO:0050839|cell adhesion molecule binding;GO:0071253|connexin binding;GO:0030165|PDZ domain binding;	K06788	CXADR, CAR; coxsackievirus and adenovirus receptor
ENSG00000121753	2.07e-08	chr1:31727117-31764893:-	pfam00002	7tm_2	7 transmembrane receptor (Secretin family). This family is known as Family B, the secretin-receptor family or family 2 of the G-protein-coupled receptors (GCPRs).They have been described in many animal species, but not in plants, fungi or prokaryotes. Three distinct sub-families are recognized. Subfamily B1 contains classical hormone receptors, such as receptors for secretin and glucagon, that ar…	GO:0007186|G-protein coupled receptor signaling pathway;GO:0016525|negative regulation of angiogenesis;GO:0007422|peripheral nervous system development;GO:0051965|positive regulation of synapse assembly;	GO:0016021|integral component of membrane;GO:0005886|plasma membrane;	GO:0004930|G-protein coupled receptor activity;	K04597	BAI2; brain-specific angiogenesis inhibitor 2
ENSG00000255622	2.31e-08	chr5:141155996-141159061:+	pfam08266	Cadherin_2	Cadherin-like. This cadherin domain is usually the most N-terminal copy of the domain.	GO:0007156|homophilic cell adhesion via plasma membrane adhesion molecules;	GO:0016021|integral component of membrane;GO:0005886|plasma membrane;	GO:0005509|calcium ion binding;	K16494	PCDHB; protocadherin beta
ENSG00000162777	3.11e-08	chr1:111187174-111204535:-	pfam02141	DENN	DENN (AEX-3) domain. DENN (after differentially expressed in neoplastic vs normal cells) is a domain which occurs in several proteins involved in Rab- mediated processes or regulation of MAPK signalling pathways.	GO:0043547|positive regulation of GTPase activity;	GO:0005737|cytoplasm;	GO:0017112|Rab guanyl-nucleotide exchange factor activity;	.	.
ENSG00000135828	3.17e-08	chr1:182573634-182589256:-	pfam06479	Ribonuc_2-5A	Ribonuclease 2-5A. This domain is a endoribonuclease. Specifically it cleaves an intron from Hac1 mRNA in humans, which causes it to be much more efficiently translated.	GO:0019221|cytokine-mediated signaling pathway;GO:0051607|defense response to virus;GO:0045444|fat cell differentiation;GO:0006397|mRNA processing;GO:0045071|negative regulation of viral genome replication;GO:2001275|positive regulation of glucose import in response to insulin stimulus;GO:0045944|positive regulation of transcription from RNA polymerase II promoter;GO:0006468|protein phosphorylati…	GO:0005829|cytosol;GO:0005759|mitochondrial matrix;GO:0016363|nuclear matrix;	GO:0005524|ATP binding;GO:0004521|endoribonuclease activity;GO:0046872|metal ion binding;GO:0004672|protein kinase activity;GO:0043021|ribonucleoprotein complex binding;GO:0003723|RNA binding;GO:0019843|rRNA binding;	K01165	RNASEL; ribonuclease L
ENSG00000105516	3.34e-08	chr19:48630030-48637438:-	pfam13900	GVQW	Putative binding domain. This short domain is often found nested inside other longer domains. The function is not known, but the domain carries a highly conserved GVQW motif. The members are rich in proline and cysteine. This may be a binding domain.	GO:0007623|circadian rhythm;	GO:0005634|nucleus;	GO:0001077|transcriptional activator activity, RNA polymerase II core promoter proximal region sequence-specific binding;GO:0000977|RNA polymerase II regulatory region sequence-specific DNA binding;	K09056	DBP; albumin D box-binding protein
ENSG00000105499	3.7e-08	chr19:48047843-48110817:-	pfam13900	GVQW	Putative binding domain. This short domain is often found nested inside other longer domains. The function is not known, but the domain carries a highly conserved GVQW motif. The members are rich in proline and cysteine. This may be a binding domain.	GO:0010468|regulation of gene expression;	GO:0005634|nucleus;	GO:0051213|dioxygenase activity;GO:0071558|histone demethylase activity (H3-K27 specific);GO:0046872|metal ion binding;	K11447	UTX, UTY; histone demethylase [EC:1.14.11.-]
ENSG00000132530	3.9e-08	chr17:6755447-6775647:+	pfam13900	GVQW	Putative binding domain. This short domain is often found nested inside other longer domains. The function is not known, but the domain carries a highly conserved GVQW motif. The members are rich in proline and cysteine. This may be a binding domain.	GO:0006915|apoptotic process;GO:0019221|cytokine-mediated signaling pathway;GO:0031333|negative regulation of protein complex assembly;GO:0035456|response to interferon-beta;GO:0060337|type I interferon signaling pathway;	GO:0005829|cytosol;GO:0005739|mitochondrion;GO:0005634|nucleus;	GO:0008270|zinc ion binding;	.	.
ENSG00000073150	4.12e-08	chr22:50170731-50180294:+	pfam00876	Innexin	Innexin. This family includes the drosophila proteins Ogre and shaking-B, and the C. elegans proteins Unc-7 and Unc-9. Members of this family are integral membrane proteins which are involved in the formation of gap junctions. This family has been named the Innexins.	GO:0006812|cation transport;GO:0007267|cell-cell signaling;GO:0034214|protein hexamerization;GO:0002931|response to ischemia;GO:0007268|synaptic transmission;	GO:0005737|cytoplasm;GO:0005921|gap junction;GO:0016021|integral component of membrane;GO:0005886|plasma membrane;	GO:0055077|gap junction hemi-channel activity;GO:0022829|wide pore channel activity;	K03443	PANX; pannexin
ENSG00000250562	4.43e-08	chr3:98525061-98525274:-	pfam01781	Ribosomal_L38e	Ribosomal L38e protein family.	GO:0034463|90S preribosome assembly;GO:0048318|axial mesoderm development;GO:0042474|middle ear morphogenesis;GO:0001503|ossification;GO:0006417|regulation of translation;GO:0007605|sensory perception of sound;GO:0001501|skeletal system development;GO:0006412|translation;	GO:0022625|cytosolic large ribosomal subunit;GO:0033291|eukaryotic 80S initiation complex;GO:0005925|focal adhesion;	GO:0003735|structural constituent of ribosome;	K02923	RP-L38e, RPL38; large subunit ribosomal protein L38e
ENSG00000162407	4.82e-08	chr1:56494747-56645301:-	pfam13900	GVQW	Putative binding domain. This short domain is often found nested inside other longer domains. The function is not known, but the domain carries a highly conserved GVQW motif. The members are rich in proline and cysteine. This may be a binding domain.	GO:0060020|Bergmann glial cell differentiation;GO:0001568|blood vessel development;GO:0044329|canonical Wnt signaling pathway involved in positive regulation of cell-cell adhesion;GO:0044328|canonical Wnt signaling pathway involved in positive regulation of endothelial cell migration;GO:0044330|canonical Wnt signaling pathway involved in positive regulation of wound healing;GO:0016311|dephosphory…	GO:0005912|adherens junction;GO:0005789|endoplasmic reticulum membrane;GO:0070062|extracellular exosome;GO:0005794|Golgi apparatus;GO:0016021|integral component of membrane;GO:0016020|membrane;GO:0005886|plasma membrane;	GO:0042577|lipid phosphatase activity;GO:0008195|phosphatidate phosphatase activity;GO:0004721|phosphoprotein phosphatase activity;GO:0042392|sphingosine-1-phosphate phosphatase activity;	K01080	PPAP2; phosphatidate phosphatase [EC:3.1.3.4]
ENSG00000115286	4.85e-08	chr19:1383527-1395589:+	pfam13900	GVQW	Putative binding domain. This short domain is often found nested inside other longer domains. The function is not known, but the domain carries a highly conserved GVQW motif. The members are rich in proline and cysteine. This may be a binding domain.	GO:0006355|regulation of transcription, DNA-templated;GO:0006351|transcription, DNA-templated;	GO:0005634|nucleus;	GO:0003677|DNA binding;GO:0046872|metal ion binding;	K03940	NDUFS7; NADH dehydrogenase (ubiquinone) Fe-S protein 7 [EC:1.6.5.3 1.6.99.3]
ENSG00000213625	5.32e-08	chr1:65420587-65436007:+	pfam04133	Vps55	Vacuolar protein sorting 55. Vps55 is involved in the secretion of the Golgi form of the soluble vacuolar carboxypeptidase Y, but not the trafficking of the membrane-bound vacuolar alkaline phosphatase. Both Vps55 and obesity receptor gene-related protein are important for functioning membrane trafficking to the vacuole/lysosome of eukaryotic cells.	GO:0060400|negative regulation of growth hormone receptor signaling pathway;GO:0046426|negative regulation of JAK-STAT cascade;GO:2000009|negative regulation of protein localization to cell surface;GO:1903955|positive regulation of protein targeting to mitochondrion;	GO:0005768|endosome;GO:0010008|endosome membrane;GO:0005794|Golgi apparatus;GO:0000139|Golgi membrane;GO:0016021|integral component of membrane;	GO:0005102|receptor binding;	.	.
ENSG00000185201	5.96e-08	chr11:307631-315272:+	pfam04505	Dispanin	Interferon-induced transmembrane protein. This family includes the human leukocyte antigen CD225, which is an interferon inducible transmembrane protein, and is associated with interferon induced cell growth suppression.	GO:0007166|cell surface receptor signaling pathway;GO:0019221|cytokine-mediated signaling pathway;GO:0051607|defense response to virus;GO:0035556|intracellular signal transduction;GO:0030336|negative regulation of cell migration;GO:0008285|negative regulation of cell proliferation;GO:0046597|negative regulation of viral entry into host cell;GO:0045071|negative regulation of viral genome replicati…	GO:0016021|integral component of membrane;GO:0005622|intracellular;GO:0016020|membrane;GO:0005886|plasma membrane;	GO:0005057|receptor signaling protein activity;	K06566	IFITM; interferon induced transmembrane protein
ENSG00000130475	6.29e-08	chr19:17747718-17788568:+	pfam10291	muHD	Muniscin C-terminal mu homology domain. The muniscins are a family of endocytic adaptors that is conserved from yeast to humans.This C-terminal domain is structurally similar to mu homology domains, and is the region of the muniscin proteins involved in the interactions with the endocytic adaptor-scaffold proteins Ede1-eps15. This interaction influences muniscin localisation. The muniscins provid…	GO:0048268|clathrin coat assembly;GO:0072583|clathrin-mediated endocytosis;	GO:0005905|coated pit;GO:0005886|plasma membrane;	GO:0035612|AP-2 adaptor complex binding;	.	.
ENSG00000185022	6.55e-08	chr22:38200767-38216511:+	pfam03131	bZIP_Maf	bZIP Maf transcription factor. Maf transcription factors contain a conserved basic region leucine zipper (bZIP) domain, which mediates their dimerization and DNA binding property. Thus, this family is probably related to pfam00170. This family also includes the DNA_binding domain of Skn-1, this domain lacks the leucine zipper found in other bZip domains, and binds DNA is a monomer.	GO:0007596|blood coagulation;GO:0001701|in utero embryonic development;GO:0007567|parturition;GO:0045604|regulation of epidermal cell differentiation;GO:0035914|skeletal muscle cell differentiation;GO:0006366|transcription from RNA polymerase II promoter;	GO:0005654|nucleoplasm;	GO:0043565|sequence-specific DNA binding;GO:0003700|transcription factor activity, sequence-specific DNA binding;	K09037	MAFF_G_K; transcription factor MAFF/G/K
ENSG00000175221	7.55e-08	chr19:867630-893218:-	pfam11635	Med16	Mediator complex subunit 16. Mediator is a large complex of up to 33 proteins that is conserved from plants through fungi to humans - the number and representation of individual subunits varying with species. It is arranged into four different sections, a core, a head, a tail and a kinase-activity part, and the number of subunits within each of these is what varies with species. Overall, Mediator…	GO:0030521|androgen receptor signaling pathway;GO:0010467|gene expression;GO:0030518|intracellular steroid hormone receptor signaling pathway;GO:2000273|positive regulation of receptor activity;GO:0045893|positive regulation of transcription, DNA-templated;GO:0006357|regulation of transcription from RNA polymerase II promoter;GO:0006366|transcription from RNA polymerase II promoter;GO:0006367|tra…	GO:0016592|mediator complex;GO:0016020|membrane;GO:0005654|nucleoplasm;GO:0005634|nucleus;	GO:0003824|catalytic activity;GO:0004872|receptor activity;GO:0046966|thyroid hormone receptor binding;GO:0030375|thyroid hormone receptor coactivator activity;GO:0003713|transcription coactivator activity;GO:0003712|transcription cofactor activity;GO:0042809|vitamin D receptor binding;	K15159	MED16; mediator of RNA polymerase II transcription subunit 16
ENSG00000276410	7.92e-08	chr6:26043227-26123904:-	pfam00125	Histone	Core histone H2A/H2B/H3/H4.	GO:0006325|chromatin organization;GO:0006334|nucleosome assembly;	GO:0005654|nucleoplasm;GO:0000786|nucleosome;GO:0005634|nucleus;	GO:0003677|DNA binding;	K11252	H2B; histone H2B
ENSG00000116852	7.98e-08	chr1:200969390-201023700:-	pfam00225	Kinesin	Kinesin motor domain.	GO:0007018|microtubule-based movement;	GO:0005737|cytoplasm;GO:0005871|kinesin complex;GO:0005874|microtubule;	GO:0005524|ATP binding;GO:0016887|ATPase activity;GO:0003777|microtubule motor activity;	K10395	KIF4S; kinesin family member 4/7/21/27
ENSG00000115009	8.22e-08	chr2:227813842-227817564:+	pfam00048	IL8	Small cytokines (intecrine/chemokine), interleukin-8 like. Includes a number of secreted growth factors and interferons involved in mitogenic, chemotactic, and inflammatory activity. Structure contains two highly conserved disulfide bonds.	GO:0007267|cell-cell signaling;GO:0071346|cellular response to interferon-gamma;GO:0071347|cellular response to interleukin-1;GO:0071222|cellular response to lipopolysaccharide;GO:0071223|cellular response to lipoteichoic acid;GO:0071356|cellular response to tumor necrosis factor;GO:0070098|chemokine-mediated signaling pathway;GO:0006935|chemotaxis;GO:0042742|defense response to bacterium;GO:0007…	GO:0005576|extracellular region;GO:0005615|extracellular space;	GO:0048020|CCR chemokine receptor binding;GO:0008009|chemokine activity;	K14625	CCL20; C-C motif chemokine 20
ENSG00000025708	8.61e-08	chr22:50525752-50530056:-	pfam00591	Glycos_transf_3	Glycosyl transferase family, a/b domain. This family includes anthranilate phosphoribosyltransferase (TrpD), thymidine phosphorylase. All these proteins can transfer a phosphorylated ribose substrate.	GO:0001525|angiogenesis;GO:0030154|cell differentiation;GO:0006935|chemotaxis;GO:0006260|DNA replication;GO:0000002|mitochondrial genome maintenance;GO:0055086|nucleobase-containing small molecule metabolic process;GO:0006206|pyrimidine nucleobase metabolic process;GO:0046135|pyrimidine nucleoside catabolic process;GO:0043097|pyrimidine nucleoside salvage;GO:0006220|pyrimidine nucleotide metaboli…	GO:0005829|cytosol;	GO:0004645|phosphorylase activity;GO:0005161|platelet-derived growth factor receptor binding;GO:0016154|pyrimidine-nucleoside phosphorylase activity;GO:0009032|thymidine phosphorylase activity;GO:0016763|transferase activity, transferring pentosyl groups;	K00758	deoA, TYMP; thymidine phosphorylase [EC:2.4.2.4]
ENSG00000108622	8.95e-08	chr17:64002594-64020634:-	pfam03921	ICAM_N	Intercellular adhesion molecule (ICAM), N-terminal domain. ICAMs normally functions to promote intercellular adhesion and signalling. However, The N-terminal domain of the receptor binds to the rhinovirus 'canyon' surrounding the icosahedral 5-fold axes, during the viral attachment process. This family is a family that is part of the Ig superfamily and is therefore related to the family ig (pfam0…	GO:0006355|regulation of transcription, DNA-templated;GO:0006351|transcription, DNA-templated;	GO:0005634|nucleus;	GO:0003677|DNA binding;GO:0046872|metal ion binding;	K06523	ICAM2; intercellular adhesion molecule 2
ENSG00000082074	9.34e-08	chr5:39105236-39274528:-	pfam14603	hSH3	Helically-extended SH3 domain. This domain is the 70 C-terminal residues of ADAP - Adhesion and de-granulation promoting adapter protein. It shows homology to SH3 domains; however, conserved residues of the fold are absent. It thus represents an altered SH3 domain fold. An N-terminal, amphipathic, helix makes extensive contacts to residues of the regular SH3 domain fold thereby creating a composi…	GO:0006955|immune response;GO:0035556|intracellular signal transduction;GO:0006607|NLS-bearing protein import into nucleus;GO:0072659|protein localization to plasma membrane;GO:0006468|protein phosphorylation;GO:0007165|signal transduction;GO:0050852|T cell receptor signaling pathway;	GO:0015629|actin cytoskeleton;GO:0005829|cytosol;GO:0005634|nucleus;GO:0005886|plasma membrane;	GO:0005102|receptor binding;	K17698	FYB, ADAP; FYN binding protein
ENSG00000115317	1.07e-07	chr2:74529377-74533348:+	pfam13365	Trypsin_2	Trypsin-like peptidase domain. This family includes trypsin like peptidase domains.	GO:0007628|adult walking behavior;GO:0044257|cellular protein catabolic process;GO:0071363|cellular response to growth factor stimulus;GO:0034605|cellular response to heat;GO:0035458|cellular response to interferon-beta;GO:0034599|cellular response to oxidative stress;GO:0071300|cellular response to retinoic acid;GO:0006672|ceramide metabolic process;GO:0097194|execution phase of apoptosis;GO:003…	GO:0035631|CD40 receptor complex;GO:0000785|chromatin;GO:0009898|cytoplasmic side of plasma membrane;GO:0005856|cytoskeleton;GO:0005829|cytosol;GO:0005783|endoplasmic reticulum;GO:0005789|endoplasmic reticulum membrane;GO:0016020|membrane;GO:0005758|mitochondrial intermembrane space;GO:0031966|mitochondrial membrane;GO:0005739|mitochondrion;GO:0005634|nucleus;	GO:0008233|peptidase activity;GO:0004252|serine-type endopeptidase activity;GO:0008236|serine-type peptidase activity;GO:0051082|unfolded protein binding;	K08669	HTRA2, PRSS25; HtrA serine peptidase 2 [EC:3.4.21.108]
ENSG00000150977	1.11e-07	chr12:123410683-123436717:-	pfam13900	GVQW	Putative binding domain. This short domain is often found nested inside other longer domains. The function is not known, but the domain carries a highly conserved GVQW motif. The members are rich in proline and cysteine. This may be a binding domain.	GO:0003382|epithelial cell morphogenesis;GO:0006886|intracellular protein transport;GO:1903445|protein transport from ciliary membrane to plasma membrane;	GO:0005813|centrosome;GO:0005737|cytoplasm;GO:0005829|cytosol;GO:0070062|extracellular exosome;GO:0072372|primary cilium;	GO:0042802|identical protein binding;	.	.
ENSG00000128342	1.21e-07	chr22:30240447-30246851:-	pfam01291	LIF_OSM	LIF / OSM family.	GO:0048708|astrocyte differentiation;GO:0001974|blood vessel remodeling;GO:0046697|decidualization;GO:0007566|embryo implantation;GO:0006955|immune response;GO:0048861|leukemia inhibitory factor signaling pathway;GO:0048286|lung alveolus development;GO:0060463|lung lobe morphogenesis;GO:0060426|lung vasculature development;GO:0007275|multicellular organismal development;GO:0048644|muscle organ mo…	GO:0005737|cytoplasm;GO:0005615|extracellular space;	GO:0005125|cytokine activity;GO:0008083|growth factor activity;GO:0005146|leukemia inhibitory factor receptor binding;GO:0005102|receptor binding;GO:0001135|transcription factor activity, RNA polymerase II transcription factor recruiting;	K05419	LIF; leukemia inhibitory factor
ENSG00000181690	1.45e-07	chr8:56160904-56211324:-	pfam13465	zf-H2C2_2	Zinc-finger double domain.	GO:0022612|gland morphogenesis;GO:0035264|multicellular organism growth;GO:0010629|negative regulation of gene expression;GO:0060252|positive regulation of glial cell proliferation;GO:0045944|positive regulation of transcription from RNA polymerase II promoter;GO:0060736|prostate gland growth;GO:0006366|transcription from RNA polymerase II promoter;	GO:0005634|nucleus;	GO:0046872|metal ion binding;GO:0000978|RNA polymerase II core promoter proximal region sequence-specific DNA binding;GO:0001077|transcriptional activator activity, RNA polymerase II core promoter proximal region sequence-specific binding;GO:0003700|transcription factor activity, sequence-specific DNA binding;	.	.
ENSG00000166128	1.45e-07	chr15:63189469-63267782:+	pfam00071	Ras	Ras family. Includes sub-families Ras, Rab, Rac, Ral, Ran, Rap Ypt1 and more. Shares P-loop motif with GTP_EFTU, arf and myosin_head. See pfam00009 pfam00025, pfam00063. As regards Rab GTPases, these are important regulators of vesicle formation, motility and fusion. They share a fold in common with all Ras GTPases: this is a six-stranded beta-sheet surrounded by five alpha-helices.	GO:0034332|adherens junction organization;GO:0019882|antigen processing and presentation;GO:0032869|cellular response to insulin stimulus;GO:0048210|Golgi vesicle fusion to target membrane;GO:0031346|positive regulation of cell projection organization;GO:0051461|positive regulation of corticotropin secretion;GO:0045046|protein import into peroxisome membrane;GO:0072659|protein localization to pla…	GO:0051286|cell tip;GO:0005768|endosome;GO:0070062|extracellular exosome;GO:0005739|mitochondrion;GO:0048471|perinuclear region of cytoplasm;GO:0005778|peroxisomal membrane;GO:0045335|phagocytic vesicle;GO:0030670|phagocytic vesicle membrane;GO:0005886|plasma membrane;GO:0030667|secretory granule membrane;GO:0008021|synaptic vesicle;GO:0030140|trans-Golgi network transport vesicle;	GO:0019003|GDP binding;GO:0005525|GTP binding;GO:0003924|GTPase activity;GO:0005102|receptor binding;	K07902	RAB8B; Ras-related protein Rab-8B
ENSG00000169169	1.59e-07	chr19:49690898-49713731:+	pfam00755	Carn_acyltransf	Choline/Carnitine o-acyltransferase.	GO:0009437|carnitine metabolic process;GO:0006635|fatty acid beta-oxidation;	GO:0032281|AMPA glutamate receptor complex;GO:0030424|axon;GO:0030054|cell junction;GO:0030425|dendrite;GO:0005783|endoplasmic reticulum;GO:0005789|endoplasmic reticulum membrane;GO:0005741|mitochondrial outer membrane;GO:0045202|synapse;	GO:0004095|carnitine O-palmitoyltransferase activity;	K08765	CPT1; carnitine O-palmitoyltransferase 1 [EC:2.3.1.21]
ENSG00000171425	1.6e-07	chr19:55635459-55645622:+	pfam13465	zf-H2C2_2	Zinc-finger double domain.	GO:0006357|regulation of transcription from RNA polymerase II promoter;GO:0006351|transcription, DNA-templated;	GO:0005634|nucleus;	GO:0046872|metal ion binding;GO:0000977|RNA polymerase II regulatory region sequence-specific DNA binding;	.	.
ENSG00000186918	1.66e-07	chr8:28345585-28402701:-	pfam13900	GVQW	Putative binding domain. This short domain is often found nested inside other longer domains. The function is not known, but the domain carries a highly conserved GVQW motif. The members are rich in proline and cysteine. This may be a binding domain.	GO:0006355|regulation of transcription, DNA-templated;GO:0006351|transcription, DNA-templated;	GO:0005737|cytoplasm;GO:0005634|nucleus;	GO:0003677|DNA binding;GO:0046872|metal ion binding;GO:0000978|RNA polymerase II core promoter proximal region sequence-specific DNA binding;	.	.
ENSG00000227038	1.68e-07	chr7:76090431-76108779:-	pfam13900	GVQW	Putative binding domain. This short domain is often found nested inside other longer domains. The function is not known, but the domain carries a highly conserved GVQW motif. The members are rich in proline and cysteine. This may be a binding domain.	GO:0051481|negative regulation of cytosolic calcium ion concentration;GO:0006355|regulation of transcription, DNA-templated;GO:0006351|transcription, DNA-templated;	GO:0005829|cytosol;GO:0005634|nucleus;	GO:0003677|DNA binding;	K03121	TFII-I, GTF2I; transcription initiation factor TFII-I
ENSG00000255769	1.69e-07	chr15:82472993-82513950:-	pfam15070	GOLGA2L5	Putative golgin subfamily A member 2-like protein 5. The function of the GOLGA2L5 protein family remains unknown. This family of proteins is thought to be found in the Golgi apparatus of eukaryotes. Proteins in this family are typically between and 840 amino acids in length.	GO:0000278|mitotic cell cycle;GO:0010507|negative regulation of autophagy;GO:0032091|negative regulation of protein binding;GO:0060050|positive regulation of protein glycosylation;	GO:0005801|cis-Golgi network;GO:0030134|ER to Golgi transport vesicle;GO:0005794|Golgi apparatus;GO:0000137|Golgi cis cisterna;GO:0032580|Golgi cisterna membrane;GO:0000139|Golgi membrane;GO:0005634|nucleus;	GO:0019901|protein kinase binding;GO:0019905|syntaxin binding;	.	.
ENSG00000100625	1.75e-07	chr14:60709528-60724348:-	pfam13900	GVQW	Putative binding domain. This short domain is often found nested inside other longer domains. The function is not known, but the domain carries a highly conserved GVQW motif. The members are rich in proline and cysteine. This may be a binding domain.	GO:0009653|anatomical structure morphogenesis;GO:0048701|embryonic cranial skeleton morphogenesis;GO:0061197|fungiform papilla morphogenesis;GO:0048699|generation of neurons;GO:0042472|inner ear morphogenesis;GO:0008584|male gonad development;GO:0030238|male sex determination;GO:0046661|male sex differentiation;GO:0072075|metanephric mesenchyme development;GO:0051451|myoblast migration;GO:0061055…	GO:0005737|cytoplasm;GO:0005634|nucleus;	GO:0000978|RNA polymerase II core promoter proximal region sequence-specific DNA binding;GO:0001077|transcriptional activator activity, RNA polymerase II core promoter proximal region sequence-specific binding;	K15615	SIX4; homeobox protein SIX4
ENSG00000099308	1.82e-07	chr19:18097793-18151692:+	pfam08926	DUF1908	Domain of unknown function (DUF1908). This domain is found in a set of hypothetical/structural eukaryotic proteins.	GO:0035556|intracellular signal transduction;GO:0018105|peptidyl-serine phosphorylation;	GO:0005622|intracellular;	GO:0005524|ATP binding;GO:0000287|magnesium ion binding;GO:0004674|protein serine/threonine kinase activity;	K08789	MAST; microtubule-associated serine/threonine kinase [EC:2.7.11.1]
ENSG00000050344	1.95e-07	chr7:26152240-26187125:+	pfam03131	bZIP_Maf	bZIP Maf transcription factor. Maf transcription factors contain a conserved basic region leucine zipper (bZIP) domain, which mediates their dimerization and DNA binding property. Thus, this family is probably related to pfam00170. This family also includes the DNA_binding domain of Skn-1, this domain lacks the leucine zipper found in other bZip domains, and binds DNA is a monomer.	GO:0006366|transcription from RNA polymerase II promoter;	GO:0005634|nucleus;	GO:0000978|RNA polymerase II core promoter proximal region sequence-specific DNA binding;GO:0001078|transcriptional repressor activity, RNA polymerase II core promoter proximal region sequence-specific binding;GO:0003700|transcription factor activity, sequence-specific DNA binding;GO:0003713|transcription coactivator activity;	K09040	NFE2L1_3; nuclear factor erythroid 2-related factor 1/3
ENSG00000101188	1.98e-07	chr20:62708837-62762771:+	pfam00001	7tm_1	7 transmembrane receptor (rhodopsin family). This family contains, amongst other G-protein-coupled receptors (GCPRs), members of the opsin family, which have been considered to be typical members of the rhodopsin superfamily. They share several motifs, mainly the seven transmembrane helices, GCPRs of the rhodopsin superfamily. All opsins bind a chromophore, such as 11-cis-retinal. The function of…	GO:0008344|adult locomotory behavior;GO:0070779|D-aspartate import;GO:0050965|detection of temperature stimulus involved in sensory perception of pain;GO:0007186|G-protein coupled receptor signaling pathway;GO:0071545|inositol phosphate catabolic process;GO:1990123|L-glutamate import into cell;GO:0007612|learning;GO:0043066|negative regulation of apoptotic process;GO:0051280|negative regulation o…	GO:0009986|cell surface;GO:0009898|cytoplasmic side of plasma membrane;GO:0043198|dendritic shaft;GO:0043197|dendritic spine;GO:0005783|endoplasmic reticulum;GO:0005794|Golgi apparatus;GO:0005887|integral component of plasma membrane;GO:0045121|membrane raft;GO:0005739|mitochondrion;GO:0043204|perikaryon;GO:0005886|plasma membrane;GO:0032280|symmetric synapse;GO:0043195|terminal bouton;	GO:0016492|G-protein coupled neurotensin receptor activity;GO:0004930|G-protein coupled receptor activity;	K04211	NTSR1; neurotensin receptor 1
ENSG00000125775	2.1e-07	chr20:1309909-1329239:-	pfam00595	PDZ	PDZ domain (Also known as DHR or GLGF). PDZ domains are found in diverse signaling proteins.	GO:0035556|intracellular signal transduction;GO:0046907|intracellular transport;GO:0007399|nervous system development;	GO:0005737|cytoplasm;GO:0070062|extracellular exosome;GO:0005886|plasma membrane;	GO:0008022|protein C-terminus binding;GO:0046982|protein heterodimerization activity;GO:0042803|protein homodimerization activity;	.	.
ENSG00000119673	2.12e-07	chr14:73567620-73575658:+	pfam08840	BAAT_C	BAAT / Acyl-CoA thioester hydrolase C terminal. This catalytic domain is found at the C terminal of acyl-CoA thioester hydrolases and bile acid-CoA:amino acid N-acetyltransferases (BAAT).	GO:0006637|acyl-CoA metabolic process;GO:0001676|long-chain fatty acid metabolic process;GO:0000038|very long-chain fatty acid metabolic process;	GO:0070062|extracellular exosome;GO:0005739|mitochondrion;	GO:0047617|acyl-CoA hydrolase activity;GO:0052689|carboxylic ester hydrolase activity;GO:0016290|palmitoyl-CoA hydrolase activity;GO:0005102|receptor binding;	K01068	ACOT1_2_4; acyl-coenzyme A thioesterase 1/2/4 [EC:3.1.2.2]
ENSG00000125538	2.2e-07	chr2:112829751-112836903:-	pfam00340	IL1	Interleukin-1 / 18. This family includes interleukin-1 and interleukin-18.	GO:0000187|activation of MAPK activity;GO:0007568|aging;GO:0006915|apoptotic process;GO:0007267|cell-cell signaling;GO:0071236|cellular response to antibiotic;GO:0035690|cellular response to drug;GO:0071398|cellular response to fatty acid;GO:0071333|cellular response to glucose stimulus;GO:0071260|cellular response to mechanical stimulus;GO:0071414|cellular response to methotrexate;GO:0071407|cel…	GO:0005829|cytosol;GO:0005576|extracellular region;GO:0005615|extracellular space;GO:0030141|secretory granule;	GO:0005125|cytokine activity;GO:0005149|interleukin-1 receptor binding;GO:0019904|protein domain specific binding;	K04519	IL1B; interleukin 1 beta
ENSG00000130208	2.34e-07	chr19:44914247-44919349:+	pfam04691	ApoC-I	Apolipoprotein C-I (ApoC-1). Apolipoprotein C-I (ApoC-1) is a water-soluble protein component of plasma lipoprotein. It solubalises lipids and regulates lipid metabolizm. ApoC-1 transfers among HDL (high density lipoprotein), VLDL (very low-density lipoprotein) and chylomicrons. ApoC-1 activates lecithin:choline acetyltransferase (LCAT), inhibits cholesteryl ester transfer protein, can inhibit he…	GO:0033344|cholesterol efflux;GO:0008203|cholesterol metabolic process;GO:0034382|chylomicron remnant clearance;GO:0034375|high-density lipoprotein particle remodeling;GO:0006629|lipid metabolic process;GO:0042157|lipoprotein metabolic process;GO:0032375|negative regulation of cholesterol transport;GO:0045717|negative regulation of fatty acid biosynthetic process;GO:0050995|negative regulation of…	GO:0042627|chylomicron;GO:0005783|endoplasmic reticulum;GO:0070062|extracellular exosome;GO:0034364|high-density lipoprotein particle;GO:0034361|very-low-density lipoprotein particle;	GO:0005504|fatty acid binding;GO:0055102|lipase inhibitor activity;GO:0031210|phosphatidylcholine binding;GO:0060228|phosphatidylcholine-sterol O-acyltransferase activator activity;GO:0004859|phospholipase inhibitor activity;	.	.
ENSG00000101197	2.6e-07	chr20:63235883-63240507:+	pfam00653	BIR	Inhibitor of Apoptosis domain. BIR stands for 'Baculovirus Inhibitor of apoptosis protein Repeat'. It is found repeated in inhibitor of apoptosis proteins (IAPs), and in fact it is also known as IAP repeat. These domains characteristically have a number of invariant residues, including 3 conserved cysteines and one conserved histidine that coordinate a zinc ion. They are usually made up of 4-5 al…	GO:0007257|activation of JUN kinase activity;GO:1990001|inhibition of cysteine-type endopeptidase activity involved in apoptotic process;GO:0043066|negative regulation of apoptotic process;GO:0016567|protein ubiquitination;GO:0042127|regulation of cell proliferation;GO:0070247|regulation of natural killer cell apoptotic process;GO:0009966|regulation of signal transduction;	GO:0005737|cytoplasm;GO:0005794|Golgi apparatus;GO:0005634|nucleus;	GO:0004869|cysteine-type endopeptidase inhibitor activity;GO:0043027|cysteine-type endopeptidase inhibitor activity involved in apoptotic process;GO:0019899|enzyme binding;GO:0016874|ligase activity;GO:0004842|ubiquitin-protein transferase activity;GO:0008270|zinc ion binding;	K16061	BIRC7_8; baculoviral IAP repeat-containing protein 7/8
ENSG00000158161	2.72e-07	chr1:27970344-28088696:-	pfam13900	GVQW	Putative binding domain. This short domain is often found nested inside other longer domains. The function is not known, but the domain carries a highly conserved GVQW motif. The members are rich in proline and cysteine. This may be a binding domain.	GO:0006302|double-strand break repair;GO:0016576|histone dephosphorylation;GO:0007275|multicellular organismal development;GO:0035335|peptidyl-tyrosine dephosphorylation;GO:0045739|positive regulation of DNA repair;GO:0006470|protein dephosphorylation;GO:0006355|regulation of transcription, DNA-templated;GO:0010212|response to ionizing radiation;GO:0006351|transcription, DNA-templated;	GO:0005813|centrosome;GO:0005737|cytoplasm;GO:0005654|nucleoplasm;GO:0005634|nucleus;GO:0005667|transcription factor complex;	GO:0003682|chromatin binding;GO:0046872|metal ion binding;GO:0004725|protein tyrosine phosphatase activity;GO:0008138|protein tyrosine/serine/threonine phosphatase activity;	K17621	EYA3; eyes absent homolog 3 [EC:3.1.3.48]
ENSG00000100307	3.08e-07	chr22:39120167-39152674:-	pfam01215	COX5B	Cytochrome c oxidase subunit Vb.	GO:0016568|chromatin modification;GO:0000122|negative regulation of transcription from RNA polymerase II promoter;GO:0042493|response to drug;GO:0048733|sebaceous gland development;GO:0006351|transcription, DNA-templated;	GO:0005737|cytoplasm;GO:0000792|heterochromatin;GO:0000790|nuclear chromatin;GO:0005654|nucleoplasm;GO:0005634|nucleus;GO:0031519|PcG protein complex;GO:0035102|PRC1 complex;	GO:0003682|chromatin binding;GO:0003727|single-stranded RNA binding;	K11454	CBX7; chromobox protein 7
ENSG00000188488	3.24e-07	chr14:94561442-94593120:+	pfam00079	Serpin	Serpin (serine protease inhibitor). Structure is a multi-domain fold containing a bundle of helices and a beta sandwich.	GO:0007596|blood coagulation;GO:0007342|fusion of sperm to egg plasma membrane;GO:0006869|lipid transport;GO:0010951|negative regulation of endopeptidase activity;GO:0051346|negative regulation of hydrolase activity;GO:0007283|spermatogenesis;	GO:0002080|acrosomal membrane;GO:0009897|external side of plasma membrane;GO:0070062|extracellular exosome;GO:0005576|extracellular region;GO:0005615|extracellular space;GO:0016020|membrane;GO:0031091|platelet alpha granule;GO:0031094|platelet dense tubular network;GO:0097181|protein C inhibitor-coagulation factor V complex;GO:0097182|protein C inhibitor-coagulation factor Xa complex;GO:0097183|p…	GO:0032190|acrosin binding;GO:0005539|glycosaminoglycan binding;GO:0008201|heparin binding;GO:0031210|phosphatidylcholine binding;GO:0002020|protease binding;GO:0001972|retinoic acid binding;GO:0004867|serine-type endopeptidase inhibitor activity;	K03913	SERPINA5, PCI; protein C inhibitor
ENSG00000011465	3.45e-07	chr12:91140484-91183123:-	pfam13855	LRR_8	Leucine rich repeat.	GO:0019800|peptide cross-linking via chondroitin 4-sulfate glycosaminoglycan;GO:0010508|positive regulation of autophagy;	GO:0005615|extracellular space;GO:0005578|proteinaceous extracellular matrix;	GO:0050840|extracellular matrix binding;GO:0005539|glycosaminoglycan binding;GO:0044822|poly(A) RNA binding;	K04660	DCN; decorin
ENSG00000100311	3.58e-07	chr22:39223359-39244751:-	pfam00341	PDGF	PDGF/VEGF domain.	GO:0032147|activation of protein kinase activity;GO:0032148|activation of protein kinase B activity;GO:0007596|blood coagulation;GO:0060326|cell chemotaxis;GO:0016049|cell growth;GO:0071363|cellular response to growth factor stimulus;GO:0071506|cellular response to mycophenolic acid;GO:0006260|DNA replication;GO:0001892|embryonic placenta development;GO:0007173|epidermal growth factor receptor si…	GO:0016323|basolateral plasma membrane;GO:0009986|cell surface;GO:0005737|cytoplasm;GO:0005788|endoplasmic reticulum lumen;GO:0005576|extracellular region;GO:0005615|extracellular space;GO:0000139|Golgi membrane;GO:0031093|platelet alpha granule lumen;	GO:0042056|chemoattractant activity;GO:0005518|collagen binding;GO:0008083|growth factor activity;GO:0042802|identical protein binding;GO:0048407|platelet-derived growth factor binding;GO:0005161|platelet-derived growth factor receptor binding;GO:0046982|protein heterodimerization activity;GO:0042803|protein homodimerization activity;GO:0016176|superoxide-generating NADPH oxidase activator activi…	K17386	PDGFB; platelet-derived growth factor subunit B
ENSG00000166224	3.85e-07	chr10:70815961-70881173:+	pfam13900	GVQW	Putative binding domain. This short domain is often found nested inside other longer domains. The function is not known, but the domain carries a highly conserved GVQW motif. The members are rich in proline and cysteine. This may be a binding domain.	GO:0008209|androgen metabolic process;GO:0097190|apoptotic signaling pathway;GO:0006672|ceramide metabolic process;GO:0008210|estrogen metabolic process;GO:0060325|face morphogenesis;GO:0006631|fatty acid metabolic process;GO:0010761|fibroblast migration;GO:0030097|hemopoiesis;GO:0001822|kidney development;GO:0033327|Leydig cell differentiation;GO:0001553|luteinization;GO:0060021|palate developme…	GO:0005783|endoplasmic reticulum;GO:0005789|endoplasmic reticulum membrane;GO:0030176|integral component of endoplasmic reticulum membrane;	GO:0016831|carboxy-lyase activity;GO:0030170|pyridoxal phosphate binding;GO:0008117|sphinganine-1-phosphate aldolase activity;	K01634	E4.1.2.27; sphinganine-1-phosphate aldolase [EC:4.1.2.27]
ENSG00000124641	4.74e-07	chr6:41905354-41921139:-	pfam08612	Med20	TATA-binding related factor (TRF) of subunit 20 of Mediator complex. This family of proteins is related to TATA-binding protein (TBP). TBP is a highly conserved RNA polymerase II general transcription factor that binds to the core promoter and initiates assembly of the preinitiation complex. Human TRF has been shown to associate with an RNA polymerase II-SRB complex. This Med20 subunit of Mediato…	GO:0006351|transcription, DNA-templated;	GO:0016592|mediator complex;	GO:0001104|RNA polymerase II transcription cofactor activity;	K13528	MED20; mediator of RNA polymerase II transcription subunit 20
ENSG00000181192	5.2e-07	chr10:12068972-12123225:+	pfam02779	Transket_pyr	Transketolase, pyrimidine binding domain. This family includes transketolase enzymes, pyruvate dehydrogenases, and branched chain alpha-keto acid decarboxylases.	GO:0006091|generation of precursor metabolites and energy;GO:0006096|glycolytic process;GO:0006099|tricarboxylic acid cycle;	GO:0005739|mitochondrion;	GO:0004591|oxoglutarate dehydrogenase (succinyl-transferring) activity;GO:0030976|thiamine pyrophosphate binding;	K15791	DHKTD1; probable 2-oxoglutarate dehydrogenase E1 component DHKTD1 [EC:1.2.4.2]
ENSG00000074590	6.02e-07	chr12:106063340-106140033:-	pfam00069	Pkinase	Protein kinase domain.	GO:0007155|cell adhesion;GO:0006974|cellular response to DNA damage stimulus;GO:0042149|cellular response to glucose starvation;GO:0035556|intracellular signal transduction;GO:0032007|negative regulation of TOR signaling;GO:0006468|protein phosphorylation;GO:0030155|regulation of cell adhesion;GO:0042127|regulation of cell proliferation;GO:2000772|regulation of cellular senescence;GO:0035507|regu…	GO:0031588|nucleotide-activated protein kinase complex;GO:0005737|cytoplasm;GO:0015630|microtubule cytoskeleton;GO:0005730|nucleolus;GO:0005634|nucleus;	GO:0005524|ATP binding;GO:0046872|metal ion binding;GO:0002039|p53 binding;GO:0004674|protein serine/threonine kinase activity;	K08800	NUAK; NUAK family, SNF1-like kinase [EC:2.7.11.1]
ENSG00000128965	6.35e-07	chr15:40952962-40956519:+	pfam04752	ChaC	ChaC-like protein. The ChaC protein is thought to be associated with the putative ChaA Ca2+/H+ cation transport protein in Escherichia coli. Its function is not known. This family also includes homologues regions from several other bacterial and eukaryotic proteins.	GO:0070059|intrinsic apoptotic signaling pathway in response to endoplasmic reticulum stress;GO:0045746|negative regulation of Notch signaling pathway;GO:0010955|negative regulation of protein processing;GO:0022008|neurogenesis;GO:0007219|Notch signaling pathway;GO:0006986|response to unfolded protein;	GO:0005829|cytosol;GO:0005802|trans-Golgi network;	GO:0005112|Notch binding;GO:0016746|transferase activity, transferring acyl groups;	K07232	chaC; cation transport protein ChaC
ENSG00000169752	6.71e-07	chr15:75935969-76059795:-	pfam13900	GVQW	Putative binding domain. This short domain is often found nested inside other longer domains. The function is not known, but the domain carries a highly conserved GVQW motif. The members are rich in proline and cysteine. This may be a binding domain.	GO:0007173|epidermal growth factor receptor signaling pathway;GO:0038095|Fc-epsilon receptor signaling pathway;GO:0008543|fibroblast growth factor receptor signaling pathway;GO:0045087|innate immune response;GO:0035556|intracellular signal transduction;GO:0048011|neurotrophin TRK receptor signaling pathway;GO:0048513|organ development;GO:0048015|phosphatidylinositol-mediated signaling;	GO:0005576|extracellular region;GO:0005615|extracellular space;GO:0016021|integral component of membrane;GO:0005622|intracellular;GO:0005886|plasma membrane;	GO:0005102|receptor binding;	K05458	NRG4; neuregulin 4
ENSG00000040487	7.34e-07	chr1:19312326-19329300:+	pfam13900	GVQW	Putative binding domain. This short domain is often found nested inside other longer domains. The function is not known, but the domain carries a highly conserved GVQW motif. The members are rich in proline and cysteine. This may be a binding domain.	GO:0080144|amino acid homeostasis;GO:1903826|arginine transmembrane transport;GO:0015809|arginine transport;GO:1903401|L-lysine transmembrane transport;GO:0015819|lysine transport;	GO:0031301|integral component of organelle membrane;GO:0043231|intracellular membrane-bounded organelle;GO:0005765|lysosomal membrane;	GO:0015181|arginine transmembrane transporter activity;GO:0015174|basic amino acid transmembrane transporter activity;GO:0015189|L-lysine transmembrane transporter activity;	.	.
ENSG00000188243	1.04e-06	chr13:75525219-75549439:-	pfam07258	HCaRG	HCaRG protein. This family consists of several mammalian HCaRG(hypertension-related, calcium-regulated gene) proteins. HCaRG is negatively regulated by extracellular calcium concentration, and its basal mRNA levels are higher in hypertensive animals. HCaRG is a nuclear protein potentially involved in the control of cell proliferation.	GO:0032088|negative regulation of NF-kappaB transcription factor activity;GO:0006351|transcription, DNA-templated;	GO:0005737|cytoplasm;GO:0005634|nucleus;	GO:0051059|NF-kappaB binding;	.	.
ENSG00000142235	1.2e-06	chr19:48485271-48513189:-	pfam07714	Pkinase_Tyr	Protein tyrosine kinase.	GO:0010923|negative regulation of phosphatase activity;	GO:0030424|axon;GO:0030425|dendrite;GO:0000139|Golgi membrane;GO:0016021|integral component of membrane;	GO:0005524|ATP binding;GO:0046872|metal ion binding;GO:0004674|protein serine/threonine kinase activity;	.	.
ENSG00000142347	1.42e-06	chr19:8520790-8577577:-	pfam00063	Myosin_head	Myosin head (motor domain).	GO:0050830|defense response to Gram-positive bacterium;GO:0007162|negative regulation of cell adhesion;GO:0043312|neutrophil degranulation;GO:0030335|positive regulation of cell migration;GO:0032956|regulation of actin cytoskeleton organization;GO:0045088|regulation of innate immune response;	GO:0030864|cortical actin cytoskeleton;GO:0031941|filamentous actin;GO:0016461|unconventional myosin complex;	GO:0003779|actin binding;GO:0005524|ATP binding;GO:0003774|motor activity;	K10356	MYO1; myosin I
ENSG00000104881	1.44e-06	chr19:45379634-45406349:-	pfam13900	GVQW	Putative binding domain. This short domain is often found nested inside other longer domains. The function is not known, but the domain carries a highly conserved GVQW motif. The members are rich in proline and cysteine. This may be a binding domain.	GO:0006915|apoptotic process;GO:0060048|cardiac muscle contraction;GO:0003215|cardiac right ventricle morphogenesis;GO:0031076|embryonic camera-type eye development;GO:0042633|hair cycle;GO:0035264|multicellular organism growth;GO:0048871|multicellular organismal homeostasis;GO:0000122|negative regulation of transcription from RNA polymerase II promoter;GO:0045597|positive regulation of cell diff…	GO:0030054|cell junction;GO:0005737|cytoplasm;GO:0045171|intercellular bridge;GO:0005634|nucleus;	GO:0042802|identical protein binding;GO:0003714|transcription corepressor activity;GO:0008134|transcription factor binding;	.	.
ENSG00000135723	1.55e-06	chr16:67229387-67247658:-	pfam02181	FH2	Formin Homology 2 Domain.	GO:0051496|positive regulation of stress fiber assembly;GO:0045944|positive regulation of transcription from RNA polymerase II promoter;	GO:0032059|bleb;GO:0005737|cytoplasm;GO:0005856|cytoskeleton;GO:0016020|membrane;GO:0005634|nucleus;	GO:0042802|identical protein binding;	.	.
ENSG00000068971	1.66e-06	chr11:64917553-64934473:+	pfam01603	B56	Protein phosphatase 2A regulatory B subunit (B56 family). Protein phosphatase 2A (PP2A) is a major intracellular protein phosphatase that regulates multiple aspects of cell growth and metabolizm. The ability of this widely distributed heterotrimeric enzyme to act on a diverse array of substrates is largely controlled by the nature of its regulatory B subunit. There are multiple families of B subu…	GO:0044267|cellular protein metabolic process;GO:0071363|cellular response to growth factor stimulus;GO:0030968|endoplasmic reticulum unfolded protein response;GO:0036498|IRE1-mediated unfolded protein response;GO:0070317|negative regulation of G0 to G1 transition;GO:0071158|positive regulation of cell cycle arrest;GO:0010976|positive regulation of neuron projection development;GO:0051388|positiv…	GO:0005737|cytoplasm;GO:0005829|cytosol;GO:0000159|protein phosphatase type 2A complex;	GO:0008601|protein phosphatase type 2A regulator activity;	K11584	PPP2R5; serine/threonine-protein phosphatase 2A regulatory subunit B'
ENSG00000188060	1.67e-06	chr1:28592200-28595443:+	pfam00071	Ras	Ras family. Includes sub-families Ras, Rab, Rac, Ral, Ran, Rap Ypt1 and more. Shares P-loop motif with GTP_EFTU, arf and myosin_head. See pfam00009 pfam00025, pfam00063. As regards Rab GTPases, these are important regulators of vesicle formation, motility and fusion. They share a fold in common with all Ras GTPases: this is a six-stranded beta-sheet surrounded by five alpha-helices.	GO:0006886|intracellular protein transport;GO:0032482|Rab protein signal transduction;	GO:0005794|Golgi apparatus;GO:0016020|membrane;	GO:0005525|GTP binding;GO:0003924|GTPase activity;	K07929	RAB42; Ras-related protein Rab-42
ENSG00000111339	1.67e-06	chr12:14825569-14843495:-	pfam01129	ART	NAD:arginine ADP-ribosyltransferase.	GO:0006471|protein ADP-ribosylation;	GO:0031225|anchored component of membrane;GO:0005886|plasma membrane;	GO:0003956|NAD(P)+-protein-arginine ADP-ribosyltransferase activity;	K06717	ART4, DO; ADP-ribosyltransferase 4 [EC:2.4.2.31]
ENSG00000256667	1.68e-06	chr12:10588063-10599669:-	pfam08391	Ly49	Ly49-like protein, N-terminal region. The sequences making up this family are annotated as, or are similar to, Ly49 receptors. These are type II transmembrane receptors expressed by mouse natural killer (NK) cells. They are classified as being activating (e.g.Ly49D and H) or inhibitory (e.g. Ly49A and G), depending on their effect on NK cell function. They are members of the C-type lectin recepto…	GO:0007155|cell adhesion;	GO:0016021|integral component of membrane;GO:0005886|plasma membrane;	GO:0030246|carbohydrate binding;	.	.
ENSG00000095637	1.7e-06	chr10:95311771-95561414:-	pfam02208	Sorb	Sorbin homologous domain.	GO:0007160|cell-matrix adhesion;GO:0032869|cellular response to insulin stimulus;GO:0048041|focal adhesion assembly;GO:0015758|glucose transport;GO:0008286|insulin receptor signaling pathway;GO:0006936|muscle contraction;GO:0090004|positive regulation of establishment of protein localization to plasma membrane;GO:0046326|positive regulation of glucose import;GO:0045725|positive regulation of glyc…	GO:0005913|cell-cell adherens junction;GO:0005924|cell-substrate adherens junction;GO:0005813|centrosome;GO:0005737|cytoplasm;GO:0005829|cytosol;GO:0005925|focal adhesion;GO:0045121|membrane raft;GO:0016363|nuclear matrix;GO:0005654|nucleoplasm;GO:0005634|nucleus;GO:0005886|plasma membrane;GO:0001725|stress fiber;GO:0005915|zonula adherens;	GO:0003779|actin binding;GO:0008092|cytoskeletal protein binding;GO:0005158|insulin receptor binding;GO:0005070|SH3/SH2 adaptor activity;	K06086	SORBS1, SH3D5, PONSIN, CAP; sorbin and SH3 domain containing 1
ENSG00000110060	1.71e-06	chr11:125893485-125903221:-	pfam01416	PseudoU_synth_1	tRNA pseudouridine synthase. Involved in the formation of pseudouridine at the anticodon stem and loop of transfer-RNAs Pseudouridine is an isomer of uridine (5-(beta-D-ribofuranosyl) uracil, and id the most abundant modified nucleoside found in all cellular RNAs. The TruA-like proteins also exhibit a conserved sequence with a strictly conserved aspartic acid, likely involved in catalysis.	GO:0031119|tRNA pseudouridine synthesis;	GO:0005634|nucleus;	GO:0009982|pseudouridine synthase activity;GO:0003723|RNA binding;	K01855	PUS3, DEG1; tRNA pseudouridine38/39 synthase [EC:5.4.99.45]
ENSG00000084754	1.79e-06	chr2:26190635-26244726:-	pfam00378	ECH	Enoyl-CoA hydratase/isomerase family. This family contains a diverse set of enzymes including: Enoyl-CoA hydratase. Napthoate synthase. Carnitate racemase. 3-hydoxybutyryl-CoA dehydratase. Dodecanoyl-CoA delta-isomerase.	GO:0035965|cardiolipin acyl-chain remodeling;GO:0044255|cellular lipid metabolic process;GO:0006635|fatty acid beta-oxidation;GO:0046474|glycerophospholipid biosynthetic process;GO:0006644|phospholipid metabolic process;GO:0042493|response to drug;GO:0032868|response to insulin;GO:0044281|small molecule metabolic process;	GO:0016507|mitochondrial fatty acid beta-oxidation multienzyme complex;GO:0005743|mitochondrial inner membrane;GO:0042645|mitochondrial nucleoid;GO:0005739|mitochondrion;	GO:0003857|3-hydroxyacyl-CoA dehydrogenase activity;GO:0003985|acetyl-CoA C-acetyltransferase activity;GO:0004300|enoyl-CoA hydratase activity;GO:0000062|fatty-acyl-CoA binding;GO:0016509|long-chain-3-hydroxyacyl-CoA dehydrogenase activity;GO:0016508|long-chain-enoyl-CoA hydratase activity;GO:0051287|NAD binding;	K07515	HADHA; enoyl-CoA hydratase / long-chain 3-hydroxyacyl-CoA dehydrogenase [EC:4.2.1.17 1.1.1.211]
ENSG00000164117	1.95e-06	chr4:174236658-174284264:-	pfam01369	Sec7	Sec7 domain. The Sec7 domain is a guanine-nucleotide-exchange-factor (GEF) for the pfam00025 family.	GO:0043547|positive regulation of GTPase activity;GO:0032012|regulation of ARF protein signal transduction;GO:0006511|ubiquitin-dependent protein catabolic process;GO:0016192|vesicle-mediated transport;	GO:0005802|trans-Golgi network;GO:0000151|ubiquitin ligase complex;	GO:0005086|ARF guanyl-nucleotide exchange factor activity;	K10294	FBXO8; F-box protein 8
ENSG00000039068	2.11e-06	chr16:68737225-68835548:+	pfam01049	Cadherin_C	Cadherin cytoplasmic region. Cadherins are vital in cell-cell adhesion during tissue differentiation. Cadherins are linked to the cytoskeleton by catenins. Catenins bind to the cytoplasmic tail of the cadherin. Cadherins cluster to form foci of homophilic binding units. A key determinant to the strength of the binding that it is mediated by cadherins is the juxtamembrane region of the cadherin. T…	GO:0034332|adherens junction organization;GO:0071681|cellular response to indole-3-methanol;GO:0071285|cellular response to lithium ion;GO:0090002|establishment of protein localization to plasma membrane;GO:0007156|homophilic cell adhesion via plasma membrane adhesion molecules;GO:0022408|negative regulation of cell-cell adhesion;GO:0042993|positive regulation of transcription factor import into …	GO:0015629|actin cytoskeleton;GO:0016235|aggresome;GO:0043296|apical junction complex;GO:0016342|catenin complex;GO:0005913|cell-cell adherens junction;GO:0005911|cell-cell junction;GO:0009898|cytoplasmic side of plasma membrane;GO:0005768|endosome;GO:0070062|extracellular exosome;GO:0005925|focal adhesion;GO:0016021|integral component of membrane;GO:0016328|lateral plasma membrane;GO:0048471|per…	GO:0005509|calcium ion binding;	K05689	CDHE, CDH1; cadherin 1, type 1, E-cadherin
ENSG00000174567	2.16e-06	chr1:204198160-204214092:-	pfam04178	Got1	Got1/Sft2-like family. Traffic through the yeast Golgi complex depends on a member of the syntaxin family of SNARE proteins, Sed5, present in early Golgi cisternae. Got1 is thought to facilitate Sed5-dependent fusion events. This is a family of sequences derived from eukaryotic proteins. They are similar to a region of a SNARE-like protein required for traffic through the Golgi complex, SFT2 prot…	GO:0006629|lipid metabolic process;GO:0015031|protein transport;GO:0016192|vesicle-mediated transport;	GO:0098588|bounding membrane of organelle;GO:0000139|Golgi membrane;GO:0016021|integral component of membrane;	GO:0016298|lipase activity;	.	.
ENSG00000070404	2.45e-06	chr19:676365-683399:+	pfam15621	PROL5-SMR	Proline-rich submaxillary gland androgen-regulated family. SMR is a family of proteins found in eukaryotes. The family of SMR proteins is expressed in the submaxillary gland. SMR members may play a role in protection or detoxification.	GO:0030325|adrenal gland development;GO:0071248|cellular response to metal ion;GO:0002244|hematopoietic progenitor cell differentiation;GO:0001822|kidney development;GO:0030324|lung development;GO:0008584|male gonad development;GO:0032926|negative regulation of activin receptor signaling pathway;GO:0030514|negative regulation of BMP signaling pathway;GO:0045671|negative regulation of osteoclast d…	GO:0005576|extracellular region;GO:0005615|extracellular space;GO:0005794|Golgi apparatus;GO:0044306|neuron projection terminus;GO:0005654|nucleoplasm;GO:0005634|nucleus;GO:0030141|secretory granule;	GO:0048185|activin binding;GO:0001968|fibronectin binding;	.	.
ENSG00000185585	2.57e-06	chr9:124777158-124814885:+	pfam02191	OLF	Olfactomedin-like domain.	GO:0030198|extracellular matrix organization;	GO:0005578|proteinaceous extracellular matrix;	GO:0050840|extracellular matrix binding;	.	.
ENSG00000171703	2.69e-06	chr20:64049836-64072347:+	pfam07500	TFIIS_M	Transcription factor S-II (TFIIS), central domain. Transcription elongation by RNA polymerase II is regulated by the general elongation factor TFIIS. This factor stimulates RNA polymerase II to transcribe through regions of DNA that promote the formation of stalled ternary complexes. TFIIS is composed of three structural domains, termed I, II, and III. The two C-terminal domains (II and III), thi…	GO:0032784|regulation of DNA-templated transcription, elongation;GO:0006357|regulation of transcription from RNA polymerase II promoter;GO:0006351|transcription, DNA-templated;	GO:0005634|nucleus;	GO:0003677|DNA binding;GO:0008270|zinc ion binding;	K03145	TFIIS; transcription elongation factor S-II
ENSG00000137764	2.74e-06	chr15:67542709-67807123:+	pfam00069	Pkinase	Protein kinase domain.	GO:0000187|activation of MAPK activity;GO:0071363|cellular response to growth factor stimulus;GO:0071499|cellular response to laminar fluid shear stress;GO:0070375|ERK5 cascade;GO:0007507|heart development;GO:0090051|negative regulation of cell migration involved in sprouting angiogenesis;GO:2000342|negative regulation of chemokine (C-X-C motif) ligand 2 production;GO:0043154|negative regulation …	GO:0005829|cytosol;GO:0005622|intracellular;GO:0005634|nucleus;GO:0005819|spindle;	GO:0005524|ATP binding;GO:0004708|MAP kinase kinase activity;GO:0046872|metal ion binding;GO:0004672|protein kinase activity;GO:0004674|protein serine/threonine kinase activity;GO:0004713|protein tyrosine kinase activity;	K04463	MAP2K5, MEK5; mitogen-activated protein kinase kinase 5 [EC:2.7.12.2]
ENSG00000019995	2.77e-06	chr10:124942123-124988189:+	pfam02338	OTU	OTU-like cysteine protease. This family is comprised of a group of predicted cysteine proteases, homologous to the Ovarian tumor (OTU) gene in Drosophila. Members include proteins from eukaryotes, viruses and pathogenic bacterium. The conserved cysteine and histidine, and possibly the aspartate, represent the catalytic residues in this putative group of proteases.	GO:0016477|cell migration;GO:0007010|cytoskeleton organization;GO:0030177|positive regulation of Wnt signaling pathway;GO:0071947|protein deubiquitination involved in ubiquitin-dependent protein catabolic process;GO:0035523|protein K29-linked deubiquitination;GO:1990168|protein K33-linked deubiquitination;GO:0070536|protein K63-linked deubiquitination;GO:0022604|regulation of cell morphogenesis;G…	GO:0005737|cytoplasm;GO:0005654|nucleoplasm;GO:0005634|nucleus;	GO:0070530|K63-linked polyubiquitin binding;GO:0004843|ubiquitin-specific protease activity;GO:0008270|zinc ion binding;	K11862	ZRANB1, TRABID; ubiquitin thioesterase ZRANB1 [EC:3.4.19.12]
ENSG00000134072	3.05e-06	chr3:9757342-9769992:-	pfam00069	Pkinase	Protein kinase domain.	GO:0007049|cell cycle;GO:0032091|negative regulation of protein binding;GO:0006913|nucleocytoplasmic transport;GO:0060999|positive regulation of dendritic spine development;GO:0051149|positive regulation of muscle cell differentiation;GO:0010976|positive regulation of neuron projection development;GO:0033138|positive regulation of peptidyl-serine phosphorylation;GO:1901985|positive regulation of …	GO:0005737|cytoplasm;GO:0005634|nucleus;	GO:0005524|ATP binding;GO:0004683|calmodulin-dependent protein kinase activity;	K08794	CAMK1; calcium/calmodulin-dependent protein kinase I [EC:2.7.11.17]
ENSG00000059728	3.25e-06	chr2:69897688-69942945:+	pfam08648	DUF1777	Protein of unknown function (DUF1777). This is a family of eukaryotic proteins of unknown function. Some of the proteins in this family are putative nucleic acid binding proteins.	GO:0008283|cell proliferation;GO:0007275|multicellular organismal development;GO:0000122|negative regulation of transcription from RNA polymerase II promoter;GO:0006351|transcription, DNA-templated;	GO:0005634|nucleus;	GO:0000978|RNA polymerase II core promoter proximal region sequence-specific DNA binding;GO:0001078|transcriptional repressor activity, RNA polymerase II core promoter proximal region sequence-specific binding;GO:0003700|transcription factor activity, sequence-specific DNA binding;GO:0003712|transcription cofactor activity;GO:0003714|transcription corepressor activity;	K09114	MXD, MAD; MAX dimerization protein
ENSG00000126522	3.26e-06	chr7:66075798-66093558:+	pfam00206	Lyase_1	Lyase.	GO:0042450|arginine biosynthetic process via ornithine;GO:0006527|arginine catabolic process;GO:0034641|cellular nitrogen compound metabolic process;GO:0006475|internal protein amino acid acetylation;GO:0044281|small molecule metabolic process;GO:0000050|urea cycle;	GO:0005737|cytoplasm;GO:0005829|cytosol;GO:0070062|extracellular exosome;	GO:0004056|argininosuccinate lyase activity;	K01755	argH, ASL; argininosuccinate lyase [EC:4.3.2.1]
ENSG00000140044	3.53e-06	chr14:75427716-75474111:+	pfam13900	GVQW	Putative binding domain. This short domain is often found nested inside other longer domains. The function is not known, but the domain carries a highly conserved GVQW motif. The members are rich in proline and cysteine. This may be a binding domain.	GO:0045599|negative regulation of fat cell differentiation;GO:0031065|positive regulation of histone deacetylation;GO:0006351|transcription, DNA-templated;	GO:0005654|nucleoplasm;GO:0005634|nucleus;	GO:0003682|chromatin binding;GO:0003690|double-stranded DNA binding;GO:0000978|RNA polymerase II core promoter proximal region sequence-specific DNA binding;GO:0001078|transcriptional repressor activity, RNA polymerase II core promoter proximal region sequence-specific binding;	K09033	JDP2; jun dimerization protein 2
ENSG00000100100	3.71e-06	chr22:31281593-31292534:-	pfam13900	GVQW	Putative binding domain. This short domain is often found nested inside other longer domains. The function is not known, but the domain carries a highly conserved GVQW motif. The members are rich in proline and cysteine. This may be a binding domain.	GO:0043553|negative regulation of phosphatidylinositol 3-kinase activity;GO:0014067|negative regulation of phosphatidylinositol 3-kinase signaling;	GO:0070062|extracellular exosome;GO:0016021|integral component of membrane;GO:0005886|plasma membrane;	GO:0036313|phosphatidylinositol 3-kinase catalytic subunit binding;	.	.
ENSG00000198915	3.71e-06	chr10:43194535-43266919:-	pfam00617	RasGEF	RasGEF domain. Guanine nucleotide exchange factor for Ras-like small GTPases.	GO:0016477|cell migration;GO:0043547|positive regulation of GTPase activity;GO:0046579|positive regulation of Ras protein signal transduction;GO:0007264|small GTPase mediated signal transduction;	GO:0005622|intracellular;	GO:0005088|Ras guanyl-nucleotide exchange factor activity;	.	.
ENSG00000105376	3.71e-06	chr19:10289981-10296778:+	pfam03921	ICAM_N	Intercellular adhesion molecule (ICAM), N-terminal domain. ICAMs normally functions to promote intercellular adhesion and signalling. However, The N-terminal domain of the receptor binds to the rhinovirus 'canyon' surrounding the icosahedral 5-fold axes, during the viral attachment process. This family is a family that is part of the Ig superfamily and is therefore related to the family ig (pfam0…	GO:0007155|cell adhesion;GO:0006909|phagocytosis;GO:0016337|single organismal cell-cell adhesion;	GO:0005887|integral component of plasma membrane;GO:0005886|plasma membrane;	GO:0005178|integrin binding;	K06769	ICAM5, TLCN; intercellular adhesion molecule 5
ENSG00000267346	3.71e-06	chr19:45128569-45129030:+	pfam04061	ORMDL	ORMDL family. Evidence form suggests that ORMDLs are involved in protein folding in the ER. Orm proteins have been identified as negative regulators of sphingolipid synthesis that form a conserved complex with serine palmitoyltransferase, the first and rate-limiting enzyme in sphingolipid production. This novel and conserved protein complex, has been termed the SPOTS complex (serine palmitoyltran…	GO:0051028|mRNA transport;GO:0045901|positive regulation of translational elongation;GO:0045905|positive regulation of translational termination;GO:0015031|protein transport;GO:0006452|translational frameshifting;	GO:0005789|endoplasmic reticulum membrane;GO:0005643|nuclear pore;	GO:0043022|ribosome binding;GO:0003746|translation elongation factor activity;	.	.
ENSG00000101460	3.98e-06	chr20:34546854-34560345:+	pfam02991	Atg8	Autophagy protein Atg8 ubiquitin like. Light chain 3 is proposed to function primarily as a subunit of microtubule associated proteins 1A and 1B and that its expression may regulate microtubule binding activity. Autophagy is generally known as a process involved in the degradation of bulk cytoplasmic components that are non-specifically sequestered into an autophagosome, where they are sequestere…	GO:0000045|autophagosome assembly;GO:0006914|autophagy;GO:0006995|cellular response to nitrogen starvation;GO:0061025|membrane fusion;GO:0000422|mitophagy;GO:0044804|nucleophagy;	GO:0005776|autophagosome;GO:0000421|autophagosome membrane;GO:0005737|cytoplasm;GO:0031410|cytoplasmic vesicle;GO:0005829|cytosol;GO:0019898|extrinsic component of membrane;GO:0005770|late endosome;GO:0005874|microtubule;GO:0031090|organelle membrane;GO:0000407|pre-autophagosomal structure;	GO:0008017|microtubule binding;GO:0008429|phosphatidylethanolamine binding;	K10435	MAP1LC; microtubule-associated protein 1 light chain
ENSG00000231113	3.99e-06	chr6:42940364-42948360:+	pfam13900	GVQW	Putative binding domain. This short domain is often found nested inside other longer domains. The function is not known, but the domain carries a highly conserved GVQW motif. The members are rich in proline and cysteine. This may be a binding domain.	GO:0006355|regulation of transcription, DNA-templated;GO:0006351|transcription, DNA-templated;	GO:0005634|nucleus;	GO:0046872|metal ion binding;GO:0000978|RNA polymerase II core promoter proximal region sequence-specific DNA binding;	K09228	KRAB; KRAB domain-containing zinc finger protein
ENSG00000259479	3.99e-06	chr15:44825747-44884694:-	pfam08240	ADH_N	Alcohol dehydrogenase GroES-like domain. This is the catalytic domain of alcohol dehydrogenases. Many of them contain an inserted zinc binding domain. This domain has a GroES-like structure.	GO:0005975|carbohydrate metabolic process;GO:0046370|fructose biosynthetic process;GO:0006000|fructose metabolic process;GO:0006006|glucose metabolic process;GO:0051160|L-xylitol catabolic process;GO:0051164|L-xylitol metabolic process;GO:0046686|response to cadmium ion;GO:0046688|response to copper ion;GO:0042493|response to drug;GO:0009725|response to hormone;GO:0031667|response to nutrient lev…	GO:0005829|cytosol;GO:0070062|extracellular exosome;GO:0005615|extracellular space;GO:0016020|membrane;GO:0031966|mitochondrial membrane;GO:0031514|motile cilium;	GO:0030246|carbohydrate binding;GO:0003939|L-iditol 2-dehydrogenase activity;GO:0051287|NAD binding;GO:0008270|zinc ion binding;	K00008	SORD, gutB; L-iditol 2-dehydrogenase [EC:1.1.1.14]
ENSG00000243943	4.12e-06	chr2:27582969-27623215:+	pfam13894	zf-C2H2_4	C2H2-type zinc finger. This family contains a number of divergent C2H2 type zinc fingers.	GO:0006355|regulation of transcription, DNA-templated;GO:0006351|transcription, DNA-templated;	GO:0005654|nucleoplasm;	GO:0003677|DNA binding;GO:0046872|metal ion binding;	.	.
ENSG00000136878	4.6e-06	chr9:129834698-129881838:+	pfam00443	UCH	Ubiquitin carboxyl-terminal hydrolase.	GO:0006897|endocytosis;GO:0043161|proteasome-mediated ubiquitin-dependent protein catabolic process;GO:0016579|protein deubiquitination;GO:0071108|protein K48-linked deubiquitination;GO:0070536|protein K63-linked deubiquitination;GO:0008277|regulation of G-protein coupled receptor protein signaling pathway;GO:0061136|regulation of proteasomal protein catabolic process;	GO:0005813|centrosome;GO:0048471|perinuclear region of cytoplasm;	GO:0004197|cysteine-type endopeptidase activity;GO:0001664|G-protein coupled receptor binding;GO:0004843|ubiquitin-specific protease activity;GO:0008270|zinc ion binding;	K11848	USP20_33; ubiquitin carboxyl-terminal hydrolase 20/33 [EC:3.1.2.15]
ENSG00000171992	4.68e-06	chr5:150601080-150659220:+	pfam09770	PAT1	Topoisomerase II-associated protein PAT1. Members of this family are necessary for accurate chromosome transmission during cell division.	GO:0032233|positive regulation of actin filament bundle assembly;GO:0051492|regulation of stress fiber assembly;	GO:0015629|actin cytoskeleton;GO:0005923|bicellular tight junction;GO:0005737|cytoplasm;GO:0043197|dendritic spine;GO:0043204|perikaryon;GO:0014069|postsynaptic density;GO:0045211|postsynaptic membrane;GO:0001725|stress fiber;	GO:0003779|actin binding;	.	.
ENSG00000010818	4.68e-06	chr6:142751467-142945201:-	pfam13465	zf-H2C2_2	Zinc-finger double domain.	GO:0006355|regulation of transcription, DNA-templated;GO:0006351|transcription, DNA-templated;	GO:0005654|nucleoplasm;	GO:0003677|DNA binding;GO:0046872|metal ion binding;	K09239	HIVEP; human immunodeficiency virus type I enhancer-binding protein
ENSG00000273706	4.71e-06	chr17:36936785-36944612:+	pfam00046	Homeobox	Homeobox domain.	GO:0048646|anatomical structure formation involved in morphogenesis;GO:0009653|anatomical structure morphogenesis;GO:0009948|anterior/posterior axis specification;GO:0009952|anterior/posterior pattern specification;GO:0001658|branching involved in ureteric bud morphogenesis;GO:0007267|cell-cell signaling;GO:0044344|cellular response to fibroblast growth factor stimulus;GO:0021702|cerebellar Purki…	GO:0005634|nucleus;GO:0043234|protein complex;	GO:0043565|sequence-specific DNA binding;GO:0003700|transcription factor activity, sequence-specific DNA binding;GO:0003714|transcription corepressor activity;GO:0008270|zinc ion binding;	K09372	LHX1_5; LIM homeobox protein 1/5
ENSG00000159164	5.11e-06	chr1:149903318-149917882:-	pfam13900	GVQW	Putative binding domain. This short domain is often found nested inside other longer domains. The function is not known, but the domain carries a highly conserved GVQW motif. The members are rich in proline and cysteine. This may be a binding domain.	GO:0006874|cellular calcium ion homeostasis;GO:0006836|neurotransmitter transport;	GO:0005911|cell-cell junction;GO:0005737|cytoplasm;GO:0005783|endoplasmic reticulum;GO:0016021|integral component of membrane;GO:0031594|neuromuscular junction;GO:0005886|plasma membrane;GO:0048786|presynaptic active zone;GO:0008021|synaptic vesicle;GO:0030672|synaptic vesicle membrane;GO:0043195|terminal bouton;	GO:0019901|protein kinase binding;GO:0004872|receptor activity;GO:0022857|transmembrane transporter activity;	K06258	SV2; MFS transporter, VNT family, synaptic vesicle glycoprotein 2
ENSG00000130940	6.11e-06	chr1:10636604-10796650:-	pfam13900	GVQW	Putative binding domain. This short domain is often found nested inside other longer domains. The function is not known, but the domain carries a highly conserved GVQW motif. The members are rich in proline and cysteine. This may be a binding domain.	GO:0007275|multicellular organismal development;GO:0006355|regulation of transcription, DNA-templated;GO:0006351|transcription, DNA-templated;	GO:0005737|cytoplasm;GO:0043231|intracellular membrane-bounded organelle;GO:0005654|nucleoplasm;	GO:0003677|DNA binding;GO:0046872|metal ion binding;	.	.
ENSG00000088992	6.33e-06	chr12:117038923-117099479:-	pfam13900	GVQW	Putative binding domain. This short domain is often found nested inside other longer domains. The function is not known, but the domain carries a highly conserved GVQW motif. The members are rich in proline and cysteine. This may be a binding domain.	GO:0071300|cellular response to retinoic acid;GO:0008584|male gonad development;GO:0030219|megakaryocyte differentiation;GO:0008285|negative regulation of cell proliferation;GO:0010628|positive regulation of gene expression;GO:0030854|positive regulation of granulocyte differentiation;GO:0045654|positive regulation of megakaryocyte differentiation;GO:0032417|positive regulation of sodium:proton a…	GO:0005737|cytoplasm;GO:0030027|lamellipodium;GO:0005654|nucleoplasm;GO:0005634|nucleus;GO:0005886|plasma membrane;GO:0001726|ruffle;GO:0032587|ruffle membrane;	GO:0005509|calcium ion binding;GO:0000287|magnesium ion binding;GO:0019212|phosphatase inhibitor activity;GO:0042803|protein homodimerization activity;GO:0004860|protein kinase inhibitor activity;	K17612	TESC, CHP3; calcineurin B homologous protein 3
ENSG00000140854	6.54e-06	chr16:57735730-57757250:+	pfam13925	Katanin_con80	con80 domain of Katanin. The con80 domain of katanin is the C-terminal region of the protein that binds to the N-terminal domain of katanin-p60, the catalytic ATPase. The complex associates with a specific subregion of the mitotic spindle leading to increased microtubule disassembly and targeting of p60 to the spindle poles. The assembly and function of the mitotic spindle requires the activity o…	GO:0051301|cell division;GO:0051013|microtubule severing;GO:0007079|mitotic chromosome movement towards spindle pole;GO:0007026|negative regulation of microtubule depolymerization;GO:0010942|positive regulation of cell death;GO:0031117|positive regulation of microtubule depolymerization;GO:0010976|positive regulation of neuron projection development;GO:0006605|protein targeting;	GO:0030424|axon;GO:0005813|centrosome;GO:0005737|cytoplasm;GO:0030426|growth cone;GO:0008352|katanin complex;GO:0016020|membrane;GO:0005874|microtubule;GO:0015630|microtubule cytoskeleton;GO:0030496|midbody;GO:0043025|neuronal cell body;GO:0005634|nucleus;GO:0005886|plasma membrane;GO:0000922|spindle pole;	GO:0008017|microtubule binding;GO:0046982|protein heterodimerization activity;	.	.
ENSG00000204219	6.63e-06	chr1:23381061-23424740:-	pfam07500	TFIIS_M	Transcription factor S-II (TFIIS), central domain. Transcription elongation by RNA polymerase II is regulated by the general elongation factor TFIIS. This factor stimulates RNA polymerase II to transcribe through regions of DNA that promote the formation of stalled ternary complexes. TFIIS is composed of three structural domains, termed I, II, and III. The two C-terminal domains (II and III), thi…	GO:0032784|regulation of DNA-templated transcription, elongation;GO:0006357|regulation of transcription from RNA polymerase II promoter;GO:0006351|transcription, DNA-templated;	GO:0005634|nucleus;	GO:0003677|DNA binding;GO:0008270|zinc ion binding;	.	.
ENSG00000187994	7.84e-06	chr19:38867834-38878279:-	pfam13900	GVQW	Putative binding domain. This short domain is often found nested inside other longer domains. The function is not known, but the domain carries a highly conserved GVQW motif. The members are rich in proline and cysteine. This may be a binding domain.	GO:0006897|endocytosis;GO:0043547|positive regulation of GTPase activity;GO:0015031|protein transport;	GO:0015629|actin cytoskeleton;GO:0016023|cytoplasmic membrane-bounded vesicle;GO:0001726|ruffle;	GO:0005096|GTPase activator activity;GO:0005085|guanyl-nucleotide exchange factor activity;	.	.
ENSG00000081041	7.99e-06	chr4:74097035-74099293:-	pfam00048	IL8	Small cytokines (intecrine/chemokine), interleukin-8 like. Includes a number of secreted growth factors and interferons involved in mitogenic, chemotactic, and inflammatory activity. Structure contains two highly conserved disulfide bonds.	GO:0060326|cell chemotaxis;GO:0070098|chemokine-mediated signaling pathway;GO:0006935|chemotaxis;GO:0007186|G-protein coupled receptor signaling pathway;GO:0006955|immune response;GO:0006954|inflammatory response;GO:0002690|positive regulation of leukocyte chemotaxis;GO:0042127|regulation of cell proliferation;GO:0032496|response to lipopolysaccharide;GO:0002237|response to molecule of bacterial …	GO:0005576|extracellular region;GO:0005615|extracellular space;	GO:0008009|chemokine activity;GO:0045236|CXCR chemokine receptor binding;	K05505	CXCL1_2_3, GRO; C-X-C motif chemokine 1/2/3
ENSG00000106003	8.23e-06	chr7:2512529-2529177:+	pfam02434	Fringe	Fringe-like. The drosophila protein fringe (FNG) is a glucosaminyltransferase that controls the response of the Notch receptor to specific ligands. FNG is localized to the Golgi apparatus (not secreted as previously thought). Modification of Notch occurs through glycosylation by FNG. The xenopus homologue, lunatic fringe, has been implicated in a variety of functions.	GO:0007386|compartment pattern specification;GO:0007143|female meiotic division;GO:0007219|Notch signaling pathway;GO:0009887|organ morphogenesis;GO:0001541|ovarian follicle development;GO:0045747|positive regulation of Notch signaling pathway;GO:0032092|positive regulation of protein binding;GO:0008593|regulation of Notch signaling pathway;GO:0014807|regulation of somitogenesis;GO:0001756|somito…	GO:0005576|extracellular region;GO:1903561|extracellular vesicle;GO:0030173|integral component of Golgi membrane;	GO:0046872|metal ion binding;GO:0033829|O-fucosylpeptide 3-beta-N-acetylglucosaminyltransferase activity;	K05948	FNG; fringe [EC:2.4.1.222]
ENSG00000121858	8.32e-06	chr3:172505508-172523507:-	pfam00229	TNF	TNF(tumor Necrosis Factor) family.	GO:0006919|activation of cysteine-type endopeptidase activity involved in apoptotic process;GO:0097296|activation of cysteine-type endopeptidase activity involved in apoptotic signaling pathway;GO:0006915|apoptotic process;GO:0007166|cell surface receptor signaling pathway;GO:0007267|cell-cell signaling;GO:0097191|extrinsic apoptotic signaling pathway;GO:0006955|immune response;GO:0070266|necropt…	GO:0070062|extracellular exosome;GO:0005576|extracellular region;GO:0005615|extracellular space;GO:0005887|integral component of plasma membrane;	GO:0046872|metal ion binding;GO:0005102|receptor binding;	K04721	TNFSF10, TRAIL; tumor necrosis factor ligand superfamily member 10
ENSG00000173762	8.32e-06	chr17:82314868-82317602:-	pfam07679	I-set	Immunoglobulin I-set domain.	GO:0048873|homeostasis of number of cells within a tissue;GO:0006955|immune response;GO:0042110|T cell activation;GO:0007169|transmembrane receptor protein tyrosine kinase signaling pathway;	GO:0070062|extracellular exosome;GO:0016021|integral component of membrane;GO:0016020|membrane;GO:0005886|plasma membrane;	GO:0004872|receptor activity;	K06457	CD7; CD7 antigen
ENSG00000254685	8.4e-06	chr1:74198212-74234086:+	pfam07959	Fucokinase	L-fucokinase. In the salvage pathway of GDP-L-fucose, free cytosolic fucose is phosphorylated by L-fucokinase to form L-fucose-L-phosphate, which is then further converted to GDP-L-fucose in the reaction catalysed by GDP-L-fucose pyrophosphorylase.	GO:0006004|fucose metabolic process;	GO:0005737|cytoplasm;	GO:0003824|catalytic activity;GO:0047341|fucose-1-phosphate guanylyltransferase activity;GO:0005525|GTP binding;	K00976	FPGT; fucose-1-phosphate guanylyltransferase [EC:2.7.7.30]
ENSG00000243364	8.95e-06	chr1:155063731-155069553:+	pfam00812	Ephrin	Ephrin.	GO:0007411|axon guidance;GO:0046849|bone remodeling;GO:0007267|cell-cell signaling;GO:0048013|ephrin receptor signaling pathway;GO:0030316|osteoclast differentiation;	GO:0031225|anchored component of membrane;GO:0005576|extracellular region;GO:0005887|integral component of plasma membrane;GO:0005886|plasma membrane;	GO:0046875|ephrin receptor binding;GO:0005005|transmembrane-ephrin receptor activity;	K05462	EFNA; ephrin-A
ENSG00000258130	9.16e-06	chr16:30204316-30209071:-	pfam13900	GVQW	Putative binding domain. This short domain is often found nested inside other longer domains. The function is not known, but the domain carries a highly conserved GVQW motif. The members are rich in proline and cysteine. This may be a binding domain.	GO:0006325|chromatin organization;GO:0071169|establishment of protein localization to chromatin;GO:0043966|histone H3 acetylation;GO:0006355|regulation of transcription, DNA-templated;GO:0006351|transcription, DNA-templated;	GO:0005671|Ada2/Gcn5/Ada3 transcription activator complex;GO:0070461|SAGA-type complex;	GO:0035064|methylated histone binding;	K11364	SGF29; SAGA-associated factor 29
ENSG00000212864	9.49e-06	chr9:137220247-137221581:-	pfam14634	zf-RING_5	zinc-RING finger domain.	GO:0051865|protein autoubiquitination;	GO:0005737|cytoplasm;GO:0005654|nucleoplasm;	GO:0004842|ubiquitin-protein transferase activity;GO:0008270|zinc ion binding;	.	.
ENSG00000104856	9.52e-06	chr19:45001430-45038198:+	pfam00554	RHD	Rel homology domain (RHD). Proteins containing the Rel homology domain (RHD) are eukaryotic transcription factors. The RHD is composed of two structural domains. This is the N-terminal domain that is similar to that found in P53. The C-terminal domain has an immunoglobulin-like fold (See pfam01833) that binds to DNA.	GO:0019882|antigen processing and presentation;GO:0071470|cellular response to osmotic stress;GO:0032922|circadian regulation of gene expression;GO:0007249|I-kappaB kinase/NF-kappaB signaling;GO:0006954|inflammatory response;GO:0045087|innate immune response;GO:0043011|myeloid dendritic cell differentiation;GO:0032688|negative regulation of interferon-beta production;GO:0000122|negative regulatio…	GO:0005737|cytoplasm;GO:0005829|cytosol;GO:0033256|I-kappaB/NF-kappaB complex;GO:0005815|microtubule organizing center;GO:0005654|nucleoplasm;GO:0005634|nucleus;	GO:0003682|chromatin binding;GO:0001047|core promoter binding;GO:0000977|RNA polymerase II regulatory region sequence-specific DNA binding;GO:0000981|RNA polymerase II transcription factor activity, sequence-specific DNA binding;GO:0003700|transcription factor activity, sequence-specific DNA binding;GO:0003714|transcription corepressor activity;	K09253	RELB; transcription factor RelB
ENSG00000147804	1.01e-05	chr8:144409742-144416895:-	pfam02535	Zip	ZIP Zinc transporter. The ZIP family consists of zinc transport proteins and many putative metal transporters. The main contribution to this family is from the Arabidopsis thaliana ZIP protein family these proteins are responsible for zinc uptake in the plant. Also found within this family are C. elegans proteins of unknown function which are annotated as being similar to human growth arrest indu…	GO:0034224|cellular response to zinc ion starvation;GO:0006882|cellular zinc ion homeostasis;GO:0055085|transmembrane transport;GO:0071577|zinc II ion transmembrane transport;	GO:0016324|apical plasma membrane;GO:0016023|cytoplasmic membrane-bounded vesicle;GO:0070062|extracellular exosome;GO:0016021|integral component of membrane;GO:0005886|plasma membrane;GO:0055038|recycling endosome membrane;	GO:0005385|zinc ion transmembrane transporter activity;	.	.
ENSG00000147883	1.05e-05	chr9:22002903-22009363:-	pfam12796	Ank_2	Ankyrin repeats (3 copies).	GO:0007568|aging;GO:0007050|cell cycle arrest;GO:0031668|cellular response to extracellular stimulus;GO:0031670|cellular response to nutrient;GO:0000086|G2/M transition of mitotic cell cycle;GO:0010467|gene expression;GO:0001889|liver development;GO:0030219|megakaryocyte differentiation;GO:0000278|mitotic cell cycle;GO:0007093|mitotic cell cycle checkpoint;GO:0008285|negative regulation of cell p…	GO:0005737|cytoplasm;GO:0005829|cytosol;GO:0005654|nucleoplasm;GO:0005634|nucleus;	GO:0004861|cyclin-dependent protein serine/threonine kinase inhibitor activity;GO:0019901|protein kinase binding;	K04685	CDKN2B, P15, INK4B; cyclin-dependent kinase inhibitor 2B
ENSG00000114771	1.08e-05	chr3:151814037-151828488:+	pfam07859	Abhydrolase_3	alpha/beta hydrolase fold. This catalytic domain is found in a very wide range of enzymes.	GO:0010898|positive regulation of triglyceride catabolic process;	GO:0005789|endoplasmic reticulum membrane;GO:0016021|integral component of membrane;	GO:0003824|catalytic activity;GO:0019213|deacetylase activity;GO:0016298|lipase activity;GO:0017171|serine hydrolase activity;GO:0004806|triglyceride lipase activity;	K13616	AADAC; arylacetamide deacetylase [EC:3.1.1.3]
ENSG00000134716	1.08e-05	chr1:59893308-59926790:-	pfam00067	p450	Cytochrome P450. Cytochrome P450s are haem-thiolate proteins involved in the oxidative degradation of various compounds. They are particularly well known for their role in the degradation of environmental toxins and mutagens. They can be divided into 4 classes, according to the method by which electrons from NAD(P)H are delivered to the catalytic site. Sequence conservation is relatively low with…	GO:0019369|arachidonic acid metabolic process;GO:0019373|epoxygenase P450 pathway;GO:0042738|exogenous drug catabolic process;GO:0006690|icosanoid metabolic process;GO:0043651|linoleic acid metabolic process;GO:0055114|oxidation-reduction process;GO:0008016|regulation of heart contraction;GO:0044281|small molecule metabolic process;GO:0006805|xenobiotic metabolic process;	GO:0005737|cytoplasm;GO:0005789|endoplasmic reticulum membrane;GO:0070062|extracellular exosome;GO:0043231|intracellular membrane-bounded organelle;	GO:0008405|arachidonic acid 11,12-epoxygenase activity;GO:0008404|arachidonic acid 14,15-epoxygenase activity;GO:0008392|arachidonic acid epoxygenase activity;GO:0070330|aromatase activity;GO:0020037|heme binding;GO:0005506|iron ion binding;GO:0071614|linoleic acid epoxygenase activity;GO:0016712|oxidoreductase activity, acting on paired donors, with incorporation or reduction of molecular oxygen…	K07418	CYP2J; cytochrome P450, family 2, subfamily J [EC:1.14.14.1]
ENSG00000279077	1.08e-05	chr18:79352458-79354567:+	pfam13900	GVQW	Putative binding domain. This short domain is often found nested inside other longer domains. The function is not known, but the domain carries a highly conserved GVQW motif. The members are rich in proline and cysteine. This may be a binding domain.	GO:0006355|regulation of transcription, DNA-templated;GO:0006351|transcription, DNA-templated;	GO:0005634|nucleus;	GO:0003677|DNA binding;GO:0046872|metal ion binding;	.	.
ENSG00000262814	1.17e-05	chr17:81703357-81707526:+	pfam00542	Ribosomal_L12	Ribosomal protein L7/L12 C-terminal domain.	GO:0032543|mitochondrial translation;GO:0070125|mitochondrial translational elongation;GO:0070124|mitochondrial translational initiation;GO:0070126|mitochondrial translational termination;GO:0006996|organelle organization;GO:0045893|positive regulation of transcription, DNA-templated;GO:0006390|transcription from mitochondrial promoter;GO:0006412|translation;	GO:0005743|mitochondrial inner membrane;GO:0005762|mitochondrial large ribosomal subunit;GO:0005739|mitochondrion;	GO:0003723|RNA binding;GO:0003735|structural constituent of ribosome;	K02935	RP-L7, MRPL12, rplL; large subunit ribosomal protein L7/L12
ENSG00000007384	1.18e-05	chr16:58059-76355:-	pfam12595	Rhomboid_SP	Rhomboid serine protease. This domain family is found in eukaryotes, and is approximately 210 amino acids in length. The family is found in association with pfam01694. Rhomboid is a seven-transmembrane spanning protein that resides in the Golgi and acts as a serine protease to cleave Spitz.	GO:0016477|cell migration;GO:0008283|cell proliferation;GO:0050709|negative regulation of protein secretion;GO:0015031|protein transport;GO:0042058|regulation of epidermal growth factor receptor signaling pathway;GO:0061136|regulation of proteasomal protein catabolic process;	GO:0005789|endoplasmic reticulum membrane;GO:0000139|Golgi membrane;GO:0016021|integral component of membrane;	GO:0004252|serine-type endopeptidase activity;	.	.
ENSG00000162482	1.23e-05	chr1:19282558-19289250:-	pfam00248	Aldo_ket_red	Aldo/keto reductase family. This family includes a number of K+ ion channel beta chain regulatory domains - these are reported to have oxidoreductase activity.	GO:0006081|cellular aldehyde metabolic process;GO:0044281|small molecule metabolic process;GO:0006805|xenobiotic metabolic process;	GO:0005829|cytosol;GO:0070062|extracellular exosome;	GO:0004033|aldo-keto reductase (NADP) activity;GO:0009055|electron carrier activity;	K15303	AKR7; aflatoxin B1 aldehyde reductase
ENSG00000196562	1.29e-05	chr20:47656348-47786616:-	pfam12548	DUF3740	Sulfatase protein. This domain family is found in eukaryotes, and is typically between 144 and 173 amino acids in length. The family is found in association with pfam00884.	GO:0060348|bone development;GO:0051216|cartilage development;GO:0002063|chondrocyte development;GO:0048706|embryonic skeletal system development;GO:0014846|esophagus smooth muscle contraction;GO:0035860|glial cell-derived neurotrophic factor receptor signaling pathway;GO:0032836|glomerular basement membrane development;GO:0003094|glomerular filtration;GO:0030201|heparan sulfate proteoglycan metab…	GO:0009986|cell surface;GO:0005783|endoplasmic reticulum;GO:0005615|extracellular space;GO:0005795|Golgi stack;GO:0005886|plasma membrane;	GO:0004065|arylsulfatase activity;GO:0005509|calcium ion binding;GO:0008449|N-acetylglucosamine-6-sulfatase activity;	K14607	SULF; extracellular sulfatase Sulf [EC:3.1.6.-]
ENSG00000241956	1.37e-05	chr5:164296696-165171643:+	pfam13900	GVQW	Putative binding domain. This short domain is often found nested inside other longer domains. The function is not known, but the domain carries a highly conserved GVQW motif. The members are rich in proline and cysteine. This may be a binding domain.	GO:0001649|osteoblast differentiation;GO:0000028|ribosomal small subunit assembly;GO:0000056|ribosomal small subunit export from nucleus;GO:0006364|rRNA processing;GO:0006412|translation;	GO:0022627|cytosolic small ribosomal subunit;GO:0005925|focal adhesion;GO:0016020|membrane;	GO:0044822|poly(A) RNA binding;GO:0003723|RNA binding;GO:0003735|structural constituent of ribosome;	K02958	RP-S15e, RPS15; small subunit ribosomal protein S15e
ENSG00000257342	1.37e-05	chr12:57694132-57721510:-	pfam11200	DUF2981	Protein of unknown function (DUF2981). This eukaryotic family of proteins has no known function.	GO:0030433|ER-associated ubiquitin-dependent protein catabolic process;GO:1904153|negative regulation of retrograde protein transport, ER to cytosol;GO:0006621|protein retention in ER lumen;GO:0006605|protein targeting;GO:0016567|protein ubiquitination;GO:0042787|protein ubiquitination involved in ubiquitin-dependent protein catabolic process;GO:0034976|response to endoplasmic reticulum stress;	GO:0005788|endoplasmic reticulum lumen;GO:0044322|endoplasmic reticulum quality control compartment;GO:0000836|Hrd1p ubiquitin ligase complex;	GO:0030246|carbohydrate binding;GO:0001948|glycoprotein binding;	K10088	OS9; protein OS-9
ENSG00000242588	1.37e-05	chr7:128574751-128622694:+	pfam14942	Muted	Organelle biogenesis, Muted-like protein. The protein is a coiled-coil protein and belongs to a family found in eukaryotes. It undergoes alternative splicing forming two isoforms. The larger isoform is 187 amino acids long in protein sequence length and 21 kDa in mass. The smaller isoform is 110 amino acids long in protein sequence length and 12 kDa in mass. This protein associates with other pro…	GO:0007049|cell cycle;GO:0006974|cellular response to DNA damage stimulus;GO:0071480|cellular response to gamma radiation;GO:0016568|chromatin modification;GO:0007059|chromosome segregation;GO:0035556|intracellular signal transduction;GO:0010507|negative regulation of autophagy;GO:0032435|negative regulation of proteasomal ubiquitin-dependent protein catabolic process;GO:0018105|peptidyl-serine p…	GO:0005882|intermediate filament;GO:0005634|nucleus;GO:0048471|perinuclear region of cytoplasm;	GO:0005524|ATP binding;GO:0004674|protein serine/threonine kinase activity;	K08864	TLK; tousled-like kinase [EC:2.7.11.1]
ENSG00000140577	1.41e-05	chr15:90529925-90645345:+	pfam12885	TORC_M	Transducer of regulated CREB activity middle domain. This family includes the region between the N and C terminus of TORC proteins. TORC (Transducer of regulated CREB activity) is a protein family of coactivators that enhances the activity of CRE-depended transcription via a phosphorylation-independent interaction with the bZIP DNA binding/dimerization domain of CREB (cAMP Response Element-Bindin…	GO:0097009|energy homeostasis;GO:0042116|macrophage activation;GO:0043951|negative regulation of cAMP-mediated signaling;GO:0050995|negative regulation of lipid catabolic process;GO:0032793|positive regulation of CREB transcription factor activity;GO:0045944|positive regulation of transcription from RNA polymerase II promoter;GO:0051289|protein homotetramerization;GO:0006351|transcription, DNA-te…	GO:0005737|cytoplasm;GO:0005654|nucleoplasm;GO:0005634|nucleus;	GO:0008140|cAMP response element binding protein binding;	K16334	CRTC3, TORC3; CREB-regulated transcription coactivator 3
ENSG00000198873	1.41e-05	chr10:119207589-119459742:+	pfam00069	Pkinase	Protein kinase domain.	GO:0007188|adenylate cyclase-modulating G-protein coupled receptor signaling pathway;GO:0006915|apoptotic process;GO:0002029|desensitization of G-protein coupled receptor protein signaling pathway;GO:0045444|fat cell differentiation;GO:0043066|negative regulation of apoptotic process;GO:0008284|positive regulation of cell proliferation;GO:0046777|protein autophosphorylation;GO:0051726|regulation …	GO:0005737|cytoplasm;GO:0005925|focal adhesion;GO:0031965|nuclear membrane;GO:0005654|nucleoplasm;GO:0005634|nucleus;GO:0005886|plasma membrane;	GO:0005524|ATP binding;GO:0047696|beta-adrenergic receptor kinase activity;GO:0004703|G-protein coupled receptor kinase activity;GO:0005543|phospholipid binding;GO:0005080|protein kinase C binding;GO:0004674|protein serine/threonine kinase activity;	K08291	GRK4_5_6; G protein-coupled receptor kinase [EC:2.7.11.16]
ENSG00000102996	1.42e-05	chr16:58025566-58046901:+	pfam00413	Peptidase_M10	Matrixin. The members of this family are enzymes that cleave peptides. These proteases require zinc for catalysis.	GO:0006464|cellular protein modification process;GO:0030574|collagen catabolic process;GO:0035987|endodermal cell differentiation;GO:0022617|extracellular matrix disassembly;GO:0030198|extracellular matrix organization;GO:0043085|positive regulation of catalytic activity;GO:0032355|response to estradiol;	GO:0031012|extracellular matrix;GO:0005887|integral component of plasma membrane;GO:0005886|plasma membrane;	GO:0005509|calcium ion binding;GO:0008047|enzyme activator activity;GO:0004222|metalloendopeptidase activity;GO:0008270|zinc ion binding;	K07995	MMP15; matrix metalloproteinase-15 (membrane-inserted) [EC:3.4.24.-]
ENSG00000152409	1.46e-05	chr5:79236189-79327215:+	pfam13868	Trichoplein	tumor suppressor, Mitostatin. Trichoplein or mitostatin, was first defined as a meiosis-specific nuclear structural protein. It has since been linked with mitochondrial movement. It is associated with the mitochondrial outer membrane, and over-expression leads to reduction in mitochondrial motility whereas lack of it enhances mitochondrial movement. The activity appears to be mediated through bin…	GO:0070060|'de novo' actin filament nucleation;GO:0070358|actin polymerization-dependent cell motility;GO:0034314|Arp2/3 complex-mediated actin nucleation;GO:0007050|cell cycle arrest;GO:0006281|DNA repair;GO:0043065|positive regulation of apoptotic process;GO:0051091|positive regulation of sequence-specific DNA binding transcription factor activity;GO:0006357|regulation of transcription from RNA…	GO:0030054|cell junction;GO:0031252|cell leading edge;GO:0005737|cytoplasm;GO:0005856|cytoskeleton;GO:0005654|nucleoplasm;GO:0005634|nucleus;GO:0005886|plasma membrane;	GO:0003713|transcription coactivator activity;	.	.
ENSG00000133321	1.49e-05	chr11:63536809-63546462:+	pfam04970	LRAT	Lecithin retinol acyltransferase. The full-length members of this family are representatives of a novel class II tumor-suppressor family, designated as H-REV107-like. This domain is the catalytic N-terminal proline-rich region of the protein. The downstream region is a putative C-terminal transmembrane domain which is found to be crucial for cellular localisation, but not necessary for the enzyme…	GO:0016042|lipid catabolic process;GO:0008285|negative regulation of cell proliferation;GO:0006644|phospholipid metabolic process;	GO:0016021|integral component of membrane;	GO:0004623|phospholipase A2 activity;	.	.
ENSG00000188747	1.55e-05	chr9:137423350-137434406:+	pfam00564	PB1	PB1 domain.	GO:0043085|positive regulation of catalytic activity;GO:0010310|regulation of hydrogen peroxide metabolic process;GO:0060263|regulation of respiratory burst;GO:0007264|small GTPase mediated signal transduction;GO:0006801|superoxide metabolic process;	GO:0005829|cytosol;GO:0043020|NADPH oxidase complex;	GO:0019899|enzyme binding;GO:0048365|Rac GTPase binding;GO:0017124|SH3 domain binding;GO:0016176|superoxide-generating NADPH oxidase activator activity;	.	.
ENSG00000111424	1.55e-05	chr12:47841537-47943048:-	pfam00105	zf-C4	Zinc finger, C4 type (two domains). In nearly all cases, this is the DNA binding domain of a nuclear hormone receptor. The alignment contains two Zinc finger domains that are too dissimilar to be aligned with each other.	GO:0006351|transcription, DNA-templated;	GO:0005634|nucleus;	GO:0008434|calcitriol receptor activity;GO:0043565|sequence-specific DNA binding;GO:0003707|steroid hormone receptor activity;GO:0008270|zinc ion binding;	K08539	NR1I1, VDR; vitamin D3 receptor
ENSG00000102805	1.55e-05	chr13:76990660-77002517:+	pfam15014	CLN5	Ceroid-lipofuscinosis neuronal protein 5.	GO:0007420|brain development;GO:0070085|glycosylation;GO:0007042|lysosomal lumen acidification;GO:0022008|neurogenesis;GO:0042551|neuron maturation;GO:0030163|protein catabolic process;GO:0006465|signal peptide processing;	GO:0005783|endoplasmic reticulum;GO:0070062|extracellular exosome;GO:0005794|Golgi apparatus;GO:0016021|integral component of membrane;GO:0005765|lysosomal membrane;GO:0005764|lysosome;GO:0048471|perinuclear region of cytoplasm;	GO:0005537|mannose binding;	K12390	CLN5; ceroid-lipofuscinosis neuronal protein 5
ENSG00000164088	1.55e-05	chr3:52245793-52250597:+	pfam00481	PP2C	Protein phosphatase 2C. Protein phosphatase 2C is a Mn++ or Mg++ dependent protein serine/threonine phosphatase.	GO:0006470|protein dephosphorylation;	GO:0005634|nucleus;	GO:0008420|CTD phosphatase activity;GO:0030145|manganese ion binding;GO:0004721|phosphoprotein phosphatase activity;	K17507	PPM1M, PP2CE; protein phosphatase 1M [EC:3.1.3.16]
ENSG00000172331	1.59e-05	chr7:134646808-134679813:+	pfam00300	His_Phos_1	Histidine phosphatase superfamily (branch 1). The histidine phosphatase superfamily is so named because catalysis centres on a conserved His residue that is transiently phosphorylated during the catalytic cycle. Other conserved residues contribute to a 'phosphate pocket' and interact with the phospho group of substrate before, during and after its transfer to the His residue. Structure and sequen…	GO:0005975|carbohydrate metabolic process;GO:0006094|gluconeogenesis;GO:0006096|glycolytic process;GO:0043456|regulation of pentose-phosphate shunt;GO:0007585|respiratory gaseous exchange;	GO:0005829|cytosol;GO:0070062|extracellular exosome;	GO:0046538|2,3-bisphosphoglycerate-dependent phosphoglycerate mutase activity;GO:0004083|bisphosphoglycerate 2-phosphatase activity;GO:0004082|bisphosphoglycerate mutase activity;	K01837	BPGM; bisphosphoglycerate mutase [EC:5.4.2.4 5.4.2.11 3.1.3.13]
ENSG00000197841	1.62e-05	chr19:34734155-34745378:+	pfam01352	KRAB	KRAB box. The KRAB domain (or Kruppel-associated box) is present in about a third of zinc finger proteins containing C2H2 fingers. The KRAB domain is found to be involved in protein-protein interactions. The KRAB domain is generally encoded by two exons. The regions coded by the two exons are known as KRAB-A and KRAB-B. The A box plays an important role in repression by binding to corepressors, w…	GO:0006355|regulation of transcription, DNA-templated;GO:0006351|transcription, DNA-templated;	GO:0005634|nucleus;	GO:0003677|DNA binding;GO:0046872|metal ion binding;	K09228	KRAB; KRAB domain-containing zinc finger protein
ENSG00000117676	1.71e-05	chr1:26529761-26575030:+	pfam00069	Pkinase	Protein kinase domain.	GO:0035556|intracellular signal transduction;GO:2000491|positive regulation of hepatic stellate cell activation;GO:0045944|positive regulation of transcription from RNA polymerase II promoter;GO:0006468|protein phosphorylation;GO:0006417|regulation of translation;	GO:0005737|cytoplasm;GO:0005634|nucleus;GO:0005819|spindle;	GO:0005524|ATP binding;GO:0043027|cysteine-type endopeptidase inhibitor activity involved in apoptotic process;GO:0000287|magnesium ion binding;GO:0004712|protein serine/threonine/tyrosine kinase activity;GO:0004711|ribosomal protein S6 kinase activity;	K04373	RPS6KA, RSK2; p90 ribosomal S6 kinase [EC:2.7.11.1]
ENSG00000151413	1.74e-05	chr14:31489956-31861224:+	pfam10609	ParA	ParA/MinD ATPase like. This family contains ATPases involved in plasmid partitioning. It also contains the cytosolic Fe-S cluster assembling factor NBP35 which is required for biogenesis and export of both ribosomal subunits.	GO:0032981|mitochondrial respiratory chain complex I assembly;GO:0070584|mitochondrion morphogenesis;	GO:0005739|mitochondrion;	GO:0051539|4 iron, 4 sulfur cluster binding;GO:0005524|ATP binding;GO:0046872|metal ion binding;	K03593	mrp, NUBPL; ATP-binding protein involved in chromosome partitioning
ENSG00000235944	1.89e-05	chr7:5823160-5854435:+	pfam01352	KRAB	KRAB box. The KRAB domain (or Kruppel-associated box) is present in about a third of zinc finger proteins containing C2H2 fingers. The KRAB domain is found to be involved in protein-protein interactions. The KRAB domain is generally encoded by two exons. The regions coded by the two exons are known as KRAB-A and KRAB-B. The A box plays an important role in repression by binding to corepressors, w…	GO:0006355|regulation of transcription, DNA-templated;GO:0006351|transcription, DNA-templated;	GO:0005634|nucleus;	GO:0003677|DNA binding;GO:0046872|metal ion binding;GO:0003700|transcription factor activity, sequence-specific DNA binding;	K09228	KRAB; KRAB domain-containing zinc finger protein
ENSG00000258789	1.89e-05	chr14:88551597-88552493:+	pfam13900	GVQW	Putative binding domain. This short domain is often found nested inside other longer domains. The function is not known, but the domain carries a highly conserved GVQW motif. The members are rich in proline and cysteine. This may be a binding domain.	GO:0032147|activation of protein kinase activity;GO:0051301|cell division;GO:0006974|cellular response to DNA damage stimulus;GO:0000278|mitotic cell cycle;GO:0007067|mitotic nuclear division;GO:0045893|positive regulation of transcription, DNA-templated;GO:0006468|protein phosphorylation;GO:0042981|regulation of apoptotic process;GO:2000772|regulation of cellular senescence;GO:0007346|regulation…	GO:0005929|cilium;GO:0005737|cytoplasm;	GO:0005524|ATP binding;GO:0030145|manganese ion binding;GO:0004674|protein serine/threonine kinase activity;	K08857	NEK; NIMA (never in mitosis gene a)-related kinase [EC:2.7.11.1]
ENSG00000170373	1.89e-05	chr20:23747553-23751268:-	pfam00031	Cystatin	Cystatin domain. Very diverse family. Attempts to define separate sub-families failed. Typically, either the N-terminal or C-terminal end is very divergent. But splitting into two domains would make very short families. pfam00666 are related to this family but have not been included.	GO:0001580|detection of chemical stimulus involved in sensory perception of bitter taste;GO:0010951|negative regulation of endopeptidase activity;	GO:0005615|extracellular space;	GO:0004869|cysteine-type endopeptidase inhibitor activity;	K13897	CST1; cystatin-SN
ENSG00000270441	1.89e-05	chr3:49140086-49160851:-	pfam00055	Laminin_N	Laminin N-terminal (Domain VI).	GO:0014002|astrocyte development;GO:0048677|axon extension involved in regeneration;GO:0007411|axon guidance;GO:0007155|cell adhesion;GO:0000904|cell morphogenesis involved in differentiation;GO:0072274|metanephric glomerular basement membrane development;GO:0072249|metanephric glomerular visceral epithelial cell development;GO:0007528|neuromuscular junction development;GO:0031175|neuron projecti…	GO:0005605|basal lamina;GO:0005604|basement membrane;GO:0070062|extracellular exosome;GO:0005576|extracellular region;GO:0043256|laminin complex;GO:0005608|laminin-3 complex;GO:0045202|synapse;	GO:0005178|integrin binding;	K06243	LAMB2; laminin, beta 2
ENSG00000237094	1.89e-05	chr1:365389-501617:-	pfam13900	GVQW	Putative binding domain. This short domain is often found nested inside other longer domains. The function is not known, but the domain carries a highly conserved GVQW motif. The members are rich in proline and cysteine. This may be a binding domain.	GO:0006355|regulation of transcription, DNA-templated;GO:0006351|transcription, DNA-templated;	GO:0005634|nucleus;	GO:0003677|DNA binding;GO:0046872|metal ion binding;	K05632	AIP4, ITCH; atrophin-1 interacting protein 4 [EC:6.3.2.19]
ENSG00000059804	1.89e-05	chr12:7919230-7936275:-	pfam00083	Sugar_tr	Sugar (and other) transporter.	GO:0006307|DNA dealkylation involved in DNA repair;GO:0006281|DNA repair;GO:0006355|regulation of transcription, DNA-templated;GO:0006351|transcription, DNA-templated;	GO:0005737|cytoplasm;GO:0005654|nucleoplasm;GO:0005667|transcription factor complex;	GO:0003723|RNA binding;	K08142	SLC2A3, GLUT3; MFS transporter, SP family, solute carrier family 2 (facilitated glucose transporter), member 3
ENSG00000069812	1.89e-05	chr1:6412418-6424670:-	pfam13900	GVQW	Putative binding domain. This short domain is often found nested inside other longer domains. The function is not known, but the domain carries a highly conserved GVQW motif. The members are rich in proline and cysteine. This may be a binding domain.	GO:0045892|negative regulation of transcription, DNA-templated;GO:0006351|transcription, DNA-templated;	GO:0005634|nucleus;	GO:0003690|double-stranded DNA binding;GO:0008134|transcription factor binding;	K09087	HES2_6_7; hairy and enhancer of split 2/6/7
ENSG00000105290	1.99e-05	chr19:35867899-35879791:+	pfam12925	APP_E2	E2 domain of amyloid precursor protein. The E2 domain is the largest of the conserved domains of the amyloid precursor protein. The structure of E2 consists of two coiled-coil sub-structures connected through a continuous helix, and bears an unexpected resemblance to the spectrin family of protein structures.E 2 can reversibly dimerise in solution, and the dimerization occurs along the longest di…	GO:0007193|adenylate cyclase-inhibiting G-protein coupled receptor signaling pathway;GO:0006915|apoptotic process;GO:0007155|cell adhesion;GO:0071874|cellular response to norepinephrine stimulus;GO:0006897|endocytosis;GO:0030818|negative regulation of cAMP biosynthetic process;GO:0007399|nervous system development;GO:0009887|organ morphogenesis;	GO:0005604|basement membrane;GO:0016021|integral component of membrane;GO:0048471|perinuclear region of cytoplasm;GO:0005886|plasma membrane;	GO:0031694|alpha-2A adrenergic receptor binding;GO:0031695|alpha-2B adrenergic receptor binding;GO:0031696|alpha-2C adrenergic receptor binding;GO:0008201|heparin binding;GO:0042802|identical protein binding;GO:0046914|transition metal ion binding;	K05639	APLP1; amyloid beta (A4) precursor-like protein 1
ENSG00000168394	2.05e-05	chr6:32845209-32853978:-	pfam00664	ABC_membrane	ABC transporter transmembrane region. This family represents a unit of six transmembrane helices. Many members of the ABC transporter family (pfam00005) have two such regions.	GO:0019885|antigen processing and presentation of endogenous peptide antigen via MHC class I;GO:0042590|antigen processing and presentation of exogenous peptide antigen via MHC class I;GO:0002479|antigen processing and presentation of exogenous peptide antigen via MHC class I, TAP-dependent;GO:0002474|antigen processing and presentation of peptide antigen via MHC class I;GO:0046967|cytosol to ER …	GO:0005789|endoplasmic reticulum membrane;GO:0043657|host cell;GO:0030176|integral component of endoplasmic reticulum membrane;GO:0016021|integral component of membrane;GO:0016020|membrane;GO:0005739|mitochondrion;GO:0042825|TAP complex;	GO:0043531|ADP binding;GO:0005524|ATP binding;GO:0042626|ATPase activity, coupled to transmembrane movement of substances;GO:0023029|MHC class Ib protein binding;GO:0042605|peptide antigen binding;GO:0015197|peptide transporter activity;GO:0015440|peptide-transporting ATPase activity;GO:0042803|protein homodimerization activity;GO:0046978|TAP1 binding;GO:0046979|TAP2 binding;	K05653	ABCB2, TAP1; ATP-binding cassette, subfamily B (MDR/TAP), member 2
ENSG00000143353	2.08e-05	chr1:219173844-219212865:+	pfam02230	Abhydrolase_2	Phospholipase/Carboxylesterase. This family consists of both phospholipases and carboxylesterases with broad substrate specificity, and is structurally related to alpha/beta hydrolases pfam00561.	GO:0042997|negative regulation of Golgi to plasma membrane protein transport;GO:0002084|protein depalmitoylation;	GO:0005737|cytoplasm;GO:0005829|cytosol;GO:0070062|extracellular exosome;	GO:0004622|lysophospholipase activity;	K06999	K06999; phospholipase/carboxylesterase
ENSG00000185950	2.1e-05	chr13:109752698-109786568:-	pfam02174	IRS	PTB domain (IRS-1 type).	GO:0007420|brain development;GO:0008283|cell proliferation;GO:0071333|cellular response to glucose stimulus;GO:0032869|cellular response to insulin stimulus;GO:0007173|epidermal growth factor receptor signaling pathway;GO:0038095|Fc-epsilon receptor signaling pathway;GO:0008543|fibroblast growth factor receptor signaling pathway;GO:0006006|glucose metabolic process;GO:0045087|innate immune respon…	GO:0005829|cytosol;GO:0005886|plasma membrane;	GO:0005158|insulin receptor binding;GO:0043548|phosphatidylinositol 3-kinase binding;GO:0004871|signal transducer activity;	K07187	IRS2; insulin receptor substrate 2
ENSG00000197363	2.14e-05	chr8:144798876-144811169:+	pfam13900	GVQW	Putative binding domain. This short domain is often found nested inside other longer domains. The function is not known, but the domain carries a highly conserved GVQW motif. The members are rich in proline and cysteine. This may be a binding domain.	GO:0006355|regulation of transcription, DNA-templated;GO:0006351|transcription, DNA-templated;	GO:0005634|nucleus;	GO:0003677|DNA binding;GO:0046872|metal ion binding;	K09228	KRAB; KRAB domain-containing zinc finger protein
ENSG00000167895	2.14e-05	chr17:78130770-78142968:+	pfam07810	TMC	TMC domain. These sequences are similar to a region conserved amongst various protein products of the transmembrane channel-like (TMC) gene family, such as Transmembrane channel-like protein 3 and EVIN2 - this region is termed the TMC domain. Mutations in these genes are implicated in a number of human conditions, such as deafness and epidermodysplasia verruciformis. TMC proteins are thought to h…	GO:0006811|ion transport;GO:0032091|negative regulation of protein binding;GO:0032460|negative regulation of protein oligomerization;GO:0001558|regulation of cell growth;GO:1902041|regulation of extrinsic apoptotic signaling pathway via death domain receptors;GO:0055069|zinc ion homeostasis;	GO:0005737|cytoplasm;GO:0005783|endoplasmic reticulum;GO:0005789|endoplasmic reticulum membrane;GO:0070062|extracellular exosome;GO:0005615|extracellular space;GO:0005794|Golgi apparatus;GO:0016021|integral component of membrane;GO:0031965|nuclear membrane;	GO:0005102|receptor binding;	.	.
ENSG00000074855	2.34e-05	chr19:17323223-17334829:-	pfam04547	Anoctamin	Calcium-activated chloride channel. The family carries eight putative transmembrane domains, and, although it has no similarity to other known channel proteins, it is clearly a calcium-activated ionic channel. It is expressed in various secretory epithelia, the retina and sensory neurons, and mediates receptor-activated chloride currents in diverse physiological processes.	GO:1902476|chloride transmembrane transport;GO:0006821|chloride transport;GO:0034220|ion transmembrane transport;GO:0055085|transmembrane transport;	GO:0016021|integral component of membrane;GO:0005622|intracellular;GO:0005886|plasma membrane;	GO:0005229|intracellular calcium activated chloride channel activity;	.	.
ENSG00000005882	2.64e-05	chr17:50094737-50112152:+	pfam10436	BCDHK_Adom3	Mitochondrial branched-chain alpha-ketoacid dehydrogenase kinase. Catabolism and synthesis of leucine, isoleucine and valine are finely balanced, allowing the body to make the most of dietary input but removing excesses to prevent toxic build-up of their corresponding keto-acids. This is the butyryl-CoA dehydrogenase, subunit A domain 3, a largely alpha-helical bundle of the enzyme BCDHK. This en…	GO:0044237|cellular metabolic process;GO:0031670|cellular response to nutrient;GO:0034614|cellular response to reactive oxygen species;GO:0042593|glucose homeostasis;GO:0006006|glucose metabolic process;GO:0008286|insulin receptor signaling pathway;GO:0072332|intrinsic apoptotic signaling pathway by p53 class mediator;GO:0006468|protein phosphorylation;GO:0006090|pyruvate metabolic process;GO:001…	GO:0005737|cytoplasm;GO:0005759|mitochondrial matrix;GO:0005967|mitochondrial pyruvate dehydrogenase complex;GO:0005739|mitochondrion;GO:0005654|nucleoplasm;	GO:0005524|ATP binding;GO:0042803|protein homodimerization activity;GO:0004672|protein kinase activity;GO:0004740|pyruvate dehydrogenase (acetyl-transferring) kinase activity;	K00898	PDK2_3_4; pyruvate dehydrogenase kinase 2/3/4 [EC:2.7.11.2]
ENSG00000158825	2.75e-05	chr1:20588948-20618908:+	pfam00383	dCMP_cyt_deam_1	Cytidine and deoxycytidylate deaminase zinc-binding region.	GO:0007166|cell surface receptor signaling pathway;GO:0009972|cytidine deamination;GO:0019858|cytosine metabolic process;GO:0030308|negative regulation of cell growth;GO:0045980|negative regulation of nucleotide metabolic process;GO:0055086|nucleobase-containing small molecule metabolic process;GO:0051289|protein homotetramerization;GO:0006206|pyrimidine nucleobase metabolic process;GO:0043097|py…	GO:0005829|cytosol;GO:0005576|extracellular region;	GO:0004126|cytidine deaminase activity;GO:0001882|nucleoside binding;GO:0042803|protein homodimerization activity;GO:0008270|zinc ion binding;	K01489	cdd, CDA; cytidine deaminase [EC:3.5.4.5]
ENSG00000011332	2.79e-05	chr19:38211006-38229714:-	pfam14051	Requiem_N	N-terminal domain of DPF2/REQ. This putative domain has been detected on the human DPF2 protein and was subsequently targeted for structure determination by the Joint Center for Structural Genomics (JCSG). Possibly, the C-terminus extends by 30 amino acids and forms a separate domain. DPF2 interacts with estrogen related receptor alpha (Err-alpha), an orphan receptor which acts as a regulator in …	GO:0007399|nervous system development;GO:0006355|regulation of transcription, DNA-templated;GO:0006351|transcription, DNA-templated;	GO:0005737|cytoplasm;GO:0071565|nBAF complex;	GO:0003676|nucleic acid binding;GO:0008270|zinc ion binding;	.	.
ENSG00000182109	2.79e-05	chr1:39522280-39546187:-	pfam00019	TGF_beta	Transforming growth factor beta like domain.	GO:0030509|BMP signaling pathway;GO:0051216|cartilage development;GO:0048468|cell development;GO:0002024|diet induced thermogenesis;GO:0040007|growth;GO:0046676|negative regulation of insulin secretion;GO:0001503|ossification;GO:0010862|positive regulation of pathway-restricted SMAD protein phosphorylation;GO:0042981|regulation of apoptotic process;GO:2000505|regulation of energy homeostasis;GO:0…	GO:0005615|extracellular space;	GO:0070700|BMP receptor binding;GO:0005125|cytokine activity;GO:0005160|transforming growth factor beta receptor binding;	K09564	PPIE; peptidyl-prolyl isomerase E (cyclophilin E) [EC:5.2.1.8]
ENSG00000269837	2.79e-05	chr19:23255053-23257939:-	pfam13900	GVQW	Putative binding domain. This short domain is often found nested inside other longer domains. The function is not known, but the domain carries a highly conserved GVQW motif. The members are rich in proline and cysteine. This may be a binding domain.	GO:0071230|cellular response to amino acid stimulus;GO:0006607|NLS-bearing protein import into nucleus;GO:0042307|positive regulation of protein import into nucleus;GO:0006610|ribosomal protein import into nucleus;	GO:0005737|cytoplasm;GO:0005794|Golgi apparatus;GO:0043231|intracellular membrane-bounded organelle;GO:0016020|membrane;GO:0031965|nuclear membrane;GO:0005654|nucleoplasm;GO:0005634|nucleus;	GO:0044822|poly(A) RNA binding;GO:0008565|protein transporter activity;	.	.
ENSG00000243646	2.79e-05	chr21:33266358-33297234:+	pfam09294	Interfer-bind	Interferon-alpha/beta receptor, fibronectin type III. Members of this family adopt a secondary structure consisting of seven beta-strands arranged in an immunoglobulin-like beta-sandwich, in a Greek-key topology. They are required for binding to interferon-alpha.	GO:0019221|cytokine-mediated signaling pathway;GO:0051607|defense response to virus;GO:0006955|immune response;GO:0006954|inflammatory response;GO:0007165|signal transduction;	GO:0070062|extracellular exosome;GO:0016021|integral component of membrane;GO:0032002|interleukin-28 receptor complex;GO:0005886|plasma membrane;	GO:0004872|receptor activity;	K05135	IL10RB; interleukin 10 receptor beta
ENSG00000134030	2.85e-05	chr18:48539046-48863217:+	pfam02854	MIF4G	MIF4G domain. MIF4G is named after Middle domain of eukaryotic initiation factor 4G (eIF4G). Also occurs in NMD2p and CBP80. The domain is rich in alpha-helices and may contain multiple alpha-helical repeats. In eIF4G, this domain binds eIF4A, eIF3, RNA and DNA.	GO:0000184|nuclear-transcribed mRNA catabolic process, nonsense-mediated decay;GO:0006446|regulation of translational initiation;	GO:0005737|cytoplasm;GO:0048471|perinuclear region of cytoplasm;	GO:0003723|RNA binding;	.	.
ENSG00000124608	3.07e-05	chr6:44299654-44313326:-	pfam01411	tRNA-synt_2c	tRNA synthetases class II (A). Other tRNA synthetase sub-families are too dissimilar to be included. This family includes only alanyl-tRNA synthetases.	GO:0010467|gene expression;GO:0070143|mitochondrial alanyl-tRNA aminoacylation;GO:0033108|mitochondrial respiratory chain complex assembly;GO:0006418|tRNA aminoacylation for protein translation;	GO:0005739|mitochondrion;	GO:0004813|alanine-tRNA ligase activity;GO:0005524|ATP binding;GO:0000049|tRNA binding;GO:0008270|zinc ion binding;	K01872	AARS, alaS; alanyl-tRNA synthetase [EC:6.1.1.7]
ENSG00000259623	3.11e-05	chr17:41848518-41851447:-	pfam13900	GVQW	Putative binding domain. This short domain is often found nested inside other longer domains. The function is not known, but the domain carries a highly conserved GVQW motif. The members are rich in proline and cysteine. This may be a binding domain.	GO:0006355|regulation of transcription, DNA-templated;GO:0006351|transcription, DNA-templated;	GO:0005634|nucleus;	GO:0046872|metal ion binding;GO:0000978|RNA polymerase II core promoter proximal region sequence-specific DNA binding;	K09228	KRAB; KRAB domain-containing zinc finger protein
ENSG00000095794	3.27e-05	chr10:35126791-35212958:+	pfam13900	GVQW	Putative binding domain. This short domain is often found nested inside other longer domains. The function is not known, but the domain carries a highly conserved GVQW motif. The members are rich in proline and cysteine. This may be a binding domain.	GO:0032922|circadian regulation of gene expression;GO:0006687|glycosphingolipid metabolic process;GO:0045892|negative regulation of transcription, DNA-templated;GO:0045944|positive regulation of transcription from RNA polymerase II promoter;GO:0051591|response to cAMP;GO:0006351|transcription, DNA-templated;	GO:0005634|nucleus;GO:0005667|transcription factor complex;	GO:0001046|core promoter sequence-specific DNA binding;GO:0003700|transcription factor activity, sequence-specific DNA binding;	K09052	CREM; cAMP response element modulator
ENSG00000101473	3.36e-05	chr20:45841721-45857406:-	pfam13622	4HBT_3	Thioesterase-like superfamily. This family contains a wide variety of enzymes, principally thioesterases. These enzymes are part of the Hotdog fold superfamily.	GO:0006637|acyl-CoA metabolic process;GO:0036109|alpha-linolenic acid metabolic process;GO:0006699|bile acid biosynthetic process;GO:0008206|bile acid metabolic process;GO:0044255|cellular lipid metabolic process;GO:0043649|dicarboxylic acid catabolic process;GO:0033540|fatty acid beta-oxidation using acyl-CoA oxidase;GO:0016559|peroxisome fission;GO:0044281|small molecule metabolic process;GO:00…	GO:0005739|mitochondrion;GO:0005782|peroxisomal matrix;	GO:0047617|acyl-CoA hydrolase activity;GO:0052689|carboxylic ester hydrolase activity;GO:0033882|choloyl-CoA hydrolase activity;GO:0052815|medium-chain acyl-CoA hydrolase activity;GO:0016290|palmitoyl-CoA hydrolase activity;GO:0005102|receptor binding;	K11992	ACOT8, PTE; acyl-CoA thioesterase 8 [EC:3.1.2.27]
ENSG00000213762	3.38e-05	chr19:57614233-57624723:+	pfam13465	zf-H2C2_2	Zinc-finger double domain.	GO:0006355|regulation of transcription, DNA-templated;GO:0006351|transcription, DNA-templated;	GO:0005634|nucleus;	GO:0003677|DNA binding;GO:0046872|metal ion binding;GO:0003700|transcription factor activity, sequence-specific DNA binding;	.	.
ENSG00000095574	3.49e-05	chr10:122990806-123008817:-	pfam13465	zf-H2C2_2	Zinc-finger double domain.	GO:0006355|regulation of transcription, DNA-templated;GO:0006351|transcription, DNA-templated;	GO:0005654|nucleoplasm;	GO:0046872|metal ion binding;GO:0000977|RNA polymerase II regulatory region sequence-specific DNA binding;GO:0003700|transcription factor activity, sequence-specific DNA binding;	K09220	IKZF, ZNFN1A; IKAROS family zinc finger protein
ENSG00000139793	3.52e-05	chr13:97221434-97394120:+	pfam00642	zf-CCCH	Zinc finger C-x8-C-x5-C-x3-H type (and similar).	GO:0006397|mRNA processing;GO:0043484|regulation of RNA splicing;GO:0008380|RNA splicing;	GO:0005737|cytoplasm;GO:0005634|nucleus;	GO:0046872|metal ion binding;GO:0003723|RNA binding;	K14943	MBNL; muscleblind
ENSG00000149798	3.54e-05	chr11:65314818-65322429:+	pfam14957	BORG_CEP	Cdc42 effector. The Cdc42 effector (CEP) or binder of Rho GTPases (BORG) proteins are involved in the organisation of the actin cytoskeleton. They may function as negative regulators of Rho GTPase signaling.	GO:0030036|actin cytoskeleton organization;GO:0007015|actin filament organization;GO:0030838|positive regulation of actin filament polymerization;GO:0043547|positive regulation of GTPase activity;GO:0031334|positive regulation of protein complex assembly;GO:0031274|positive regulation of pseudopodium assembly;GO:0008360|regulation of cell shape;GO:0007266|Rho protein signal transduction;	GO:0005737|cytoplasm;GO:0012505|endomembrane system;GO:0016020|membrane;GO:0015630|microtubule cytoskeleton;GO:0005886|plasma membrane;	GO:0017049|GTP-Rho binding;GO:0005096|GTPase activator activity;	.	.
ENSG00000161921	3.71e-05	chr17:4733526-4739922:-	pfam13900	GVQW	Putative binding domain. This short domain is often found nested inside other longer domains. The function is not known, but the domain carries a highly conserved GVQW motif. The members are rich in proline and cysteine. This may be a binding domain.	GO:0071222|cellular response to lipopolysaccharide;GO:0006935|chemotaxis;GO:0030307|positive regulation of cell growth;GO:0030335|positive regulation of cell migration;GO:0006898|receptor-mediated endocytosis;GO:0034097|response to cytokine;GO:0034341|response to interferon-gamma;GO:0034612|response to tumor necrosis factor;GO:0010818|T cell chemotaxis;	GO:0005576|extracellular region;GO:0005615|extracellular space;GO:0016021|integral component of membrane;GO:0016020|membrane;GO:0005886|plasma membrane;	GO:0008009|chemokine activity;GO:0005041|low-density lipoprotein receptor activity;GO:0005044|scavenger receptor activity;	K10035	CXCL16; C-X-C motif chemokine 16
ENSG00000143382	3.92e-05	chr1:150549369-150560937:+	pfam05986	ADAM_spacer1	ADAM-TS Spacer 1. This family represents the Spacer-1 region from the ADAM-TS family of metalloproteinases.	GO:0006915|apoptotic process;GO:0030198|extracellular matrix organization;GO:0043065|positive regulation of apoptotic process;	GO:0005614|interstitial matrix;GO:0005578|proteinaceous extracellular matrix;	GO:0004222|metalloendopeptidase activity;GO:0002020|protease binding;	.	.
ENSG00000148356	3.93e-05	chr9:127451486-127503501:+	pfam13868	Trichoplein	tumor suppressor, Mitostatin. Trichoplein or mitostatin, was first defined as a meiosis-specific nuclear structural protein. It has since been linked with mitochondrial movement. It is associated with the mitochondrial outer membrane, and over-expression leads to reduction in mitochondrial motility whereas lack of it enhances mitochondrial movement. The activity appears to be mediated through bin…	GO:0045806|negative regulation of endocytosis;GO:0051865|protein autoubiquitination;GO:0030163|protein catabolic process;GO:0000209|protein polyubiquitination;GO:0070086|ubiquitin-dependent endocytosis;GO:0046755|viral budding;	GO:0005737|cytoplasm;GO:0005576|extracellular region;GO:0016020|membrane;	GO:0016874|ligase activity;GO:0004842|ubiquitin-protein transferase activity;GO:0008270|zinc ion binding;	K10641	LRSAM1; E3 ubiquitin-protein ligase LRSAM1 [EC:6.3.2.19]
ENSG00000069702	4.02e-05	chr1:91680343-91906335:-	pfam00100	Zona_pellucida	Zona pellucida-like domain.	GO:0030509|BMP signaling pathway;GO:0060317|cardiac epithelial to mesenchymal transition;GO:0060038|cardiac muscle cell proliferation;GO:0016049|cell growth;GO:0016477|cell migration;GO:0060318|definitive erythrocyte differentiation;GO:0060216|definitive hemopoiesis;GO:0001837|epithelial to mesenchymal transition;GO:0003007|heart morphogenesis;GO:0060347|heart trabecula formation;GO:0006955|immun…	GO:0009986|cell surface;GO:0005737|cytoplasm;GO:0009897|external side of plasma membrane;GO:0070062|extracellular exosome;GO:0005615|extracellular space;GO:0034673|inhibin-betaglycan-ActRII complex;GO:0005887|integral component of plasma membrane;GO:0005578|proteinaceous extracellular matrix;GO:0043235|receptor complex;	GO:0015026|coreceptor activity;GO:0005539|glycosaminoglycan binding;GO:0008201|heparin binding;GO:0030165|PDZ domain binding;GO:0046332|SMAD binding;GO:0050431|transforming growth factor beta binding;GO:0070123|transforming growth factor beta receptor activity, type III;GO:0005160|transforming growth factor beta receptor binding;GO:0005024|transforming growth factor beta-activated receptor activi…	K05843	TGFBR3; transforming growth factor, beta receptor III
ENSG00000275993	4.23e-05	chr21:6111134-6123739:+	pfam00069	Pkinase	Protein kinase domain.	GO:0055007|cardiac muscle cell differentiation;GO:0007049|cell cycle;GO:0043153|entrainment of circadian clock by photoperiod;GO:0035556|intracellular signal transduction;GO:0032792|negative regulation of CREB transcription factor activity;GO:0045721|negative regulation of gluconeogenesis;GO:0010868|negative regulation of triglyceride biosynthetic process;GO:2000210|positive regulation of anoikis…	GO:0005737|cytoplasm;GO:0005634|nucleus;	GO:0071889|14-3-3 protein binding;GO:0005524|ATP binding;GO:0008140|cAMP response element binding protein binding;GO:0000287|magnesium ion binding;GO:0019901|protein kinase binding;GO:0004674|protein serine/threonine kinase activity;	.	.
ENSG00000267169	4.32e-05	chr19:14137179-14171267:+	pfam02140	Gal_Lectin	Galactose binding lectin domain.	GO:0007420|brain development;GO:0035584|calcium-mediated signaling using intracellular calcium source;GO:0007157|heterophilic cell-cell adhesion via plasma membrane cell adhesion molecules;GO:0090129|positive regulation of synapse maturation;GO:0016079|synaptic vesicle exocytosis;	GO:0030424|axon;GO:0030054|cell junction;GO:0030426|growth cone;GO:0016021|integral component of membrane;GO:0005622|intracellular;GO:0043005|neuron projection;GO:0005886|plasma membrane;GO:0014069|postsynaptic density;GO:0042734|presynaptic membrane;GO:0045202|synapse;	GO:0030246|carbohydrate binding;GO:0050839|cell adhesion molecule binding;GO:0004930|G-protein coupled receptor activity;GO:0016524|latrotoxin receptor activity;GO:0015643|toxic substance binding;	K04592	LPHN1; latrophilin 1
ENSG00000129946	4.32e-05	chr19:416583-460996:-	pfam00640	PID	Phosphotyrosine interaction domain (PTB/PID).	GO:0000187|activation of MAPK activity;GO:0008286|insulin receptor signaling pathway;GO:0048011|neurotrophin TRK receptor signaling pathway;GO:0007265|Ras protein signal transduction;GO:0007169|transmembrane receptor protein tyrosine kinase signaling pathway;GO:0048010|vascular endothelial growth factor receptor signaling pathway;	GO:0005829|cytosol;GO:0005886|plasma membrane;	GO:0019901|protein kinase binding;GO:0030971|receptor tyrosine kinase binding;	K17447	SHC2; SHC- transforming protein 2
ENSG00000144837	4.41e-05	chr3:119597842-119629811:+	pfam00151	Lipase	Lipase.	GO:0016042|lipid catabolic process;GO:0006629|lipid metabolic process;GO:0006658|phosphatidylserine metabolic process;	GO:0002080|acrosomal membrane;GO:0070062|extracellular exosome;	GO:0008970|phosphatidylcholine 1-acylhydrolase activity;	K13618	PLA1A; phospholipase A1 member A [EC:3.1.1.-]
ENSG00000240224	4.48e-05	chr2:233712992-233773299:+	pfam00201	UDPGT	UDP-glucoronosyl and UDP-glucosyl transferase.	GO:0032870|cellular response to hormone stimulus;GO:0009813|flavonoid biosynthetic process;GO:0052696|flavonoid glucuronidation;GO:0052697|xenobiotic glucuronidation;	GO:0005789|endoplasmic reticulum membrane;GO:0016021|integral component of membrane;GO:0043231|intracellular membrane-bounded organelle;	GO:0015020|glucuronosyltransferase activity;	K00699	UGT; glucuronosyltransferase [EC:2.4.1.17]
ENSG00000066248	4.64e-05	chr2:232878686-233013272:-	pfam00621	RhoGEF	RhoGEF domain. Guanine nucleotide exchange factor for Rho/Rac/Cdc42-like GTPases Also called Dbl-homologous (DH) domain. It appears that pfam00169 domains invariably occur C-terminal to RhoGEF/DH domains.	GO:0048013|ephrin receptor signaling pathway;GO:0061002|negative regulation of dendritic spine morphogenesis;GO:0043087|regulation of GTPase activity;GO:0035023|regulation of Rho protein signal transduction;	GO:0005737|cytoplasm;GO:0030426|growth cone;GO:0016020|membrane;	GO:0005089|Rho guanyl-nucleotide exchange factor activity;	K07525	NGEF, EPHEXIN; neuronal guanine nucleotide exchange factor
ENSG00000164509	4.77e-05	chr5:55851379-55922853:+	pfam13900	GVQW	Putative binding domain. This short domain is often found nested inside other longer domains. The function is not known, but the domain carries a highly conserved GVQW motif. The members are rich in proline and cysteine. This may be a binding domain.	GO:0019221|cytokine-mediated signaling pathway;GO:0006952|defense response;GO:0042592|homeostatic process;GO:0007259|JAK-STAT cascade;GO:0030225|macrophage differentiation;GO:0000165|MAPK cascade;GO:0030224|monocyte differentiation;GO:0043066|negative regulation of apoptotic process;GO:0043031|negative regulation of macrophage activation;GO:0008284|positive regulation of cell proliferation;GO:004…	GO:0016021|integral component of membrane;GO:0005622|intracellular;GO:0005886|plasma membrane;	GO:0019955|cytokine binding;GO:0004896|cytokine receptor activity;GO:0019901|protein kinase binding;GO:0003713|transcription coactivator activity;	.	.
ENSG00000089723	5.36e-05	chr14:94026329-94048930:+	pfam10275	Peptidase_C65	Peptidase C65 Otubain. This family of proteins conserved from plants to humans is a highly specific ubiquitin iso-peptidase that removes ubiquitin from proteins. The modification of cellular proteins by ubiquitin (Ub) is an important event that underlies protein stability and function in eukaryote being a dynamic and reversible process. Otubain carries several key conserved domains: (i) the OTU (…	GO:0016579|protein deubiquitination;GO:0035871|protein K11-linked deubiquitination;GO:0071108|protein K48-linked deubiquitination;GO:0070536|protein K63-linked deubiquitination;	GO:0005634|nucleus;	GO:0019784|NEDD8-specific protease activity;GO:0043130|ubiquitin binding;GO:0004843|ubiquitin-specific protease activity;	K09603	OTUB2; ubiquitin thioesterase protein OTUB2 [EC:3.4.19.12]
ENSG00000111981	5.36e-05	chr6:149964007-149973710:+	pfam00129	MHC_I	Class I Histocompatibility antigen, domains alpha 1 and 2.	GO:0019882|antigen processing and presentation;GO:0030101|natural killer cell activation;GO:0042267|natural killer cell mediated cytotoxicity;GO:0050776|regulation of immune response;	GO:0046658|anchored component of plasma membrane;GO:0005783|endoplasmic reticulum;GO:0005886|plasma membrane;	GO:0046703|natural killer cell lectin-like receptor binding;	K07986	ULBP; UL16 binding protein
ENSG00000242797	5.36e-05	chr3:52288580-52299067:-	pfam05161	MOFRL	MOFRL family. MOFRL(multi-organism fragment with rich Leucine) family exists in bacteria and eukaryotes. The function of this domain is not clear, although it exists in some putative enzymes such as reductases and kinases.	GO:0006468|protein phosphorylation;	GO:0005737|cytoplasm;GO:0005739|mitochondrion;	GO:0005524|ATP binding;GO:0008887|glycerate kinase activity;	K15788	GLYCTK; glycerate kinase [EC:2.7.1.31]
ENSG00000144481	5.36e-05	chr2:233917398-234019522:+	pfam13900	GVQW	Putative binding domain. This short domain is often found nested inside other longer domains. The function is not known, but the domain carries a highly conserved GVQW motif. The members are rich in proline and cysteine. This may be a binding domain.	GO:0070588|calcium ion transmembrane transport;GO:0006874|cellular calcium ion homeostasis;GO:0016048|detection of temperature stimulus;GO:0034220|ion transmembrane transport;GO:0051289|protein homotetramerization;GO:0070207|protein homotrimerization;GO:0009409|response to cold;GO:0050955|thermoception;GO:0055085|transmembrane transport;	GO:0005789|endoplasmic reticulum membrane;GO:0009897|external side of plasma membrane;GO:0016021|integral component of membrane;GO:0045121|membrane raft;GO:0005886|plasma membrane;	GO:0005262|calcium channel activity;	K04983	TRPM8; transient receptor potential cation channel subfamily M member 8
ENSG00000107317	5.81e-05	chr9:136977505-136985435:+	pfam00061	Lipocalin	Lipocalin / cytosolic fatty-acid binding protein family. Lipocalins are transporters for small hydrophobic molecules, such as lipids, steroid hormones, bilins, and retinoids. The family also encompasses the enzyme prostaglandin D synthase (EC:5.3.99.2). Alignment subsumes both the lipocalin and fatty acid binding protein signatures from PROSITE. This is supported on structural and functional grou…	GO:0019369|arachidonic acid metabolic process;GO:0019371|cyclooxygenase pathway;GO:2000255|negative regulation of male germ cell proliferation;GO:0001516|prostaglandin biosynthetic process;GO:0045187|regulation of circadian sleep/wake cycle, sleep;GO:0051384|response to glucocorticoid;GO:0044281|small molecule metabolic process;GO:0006810|transport;	GO:0005789|endoplasmic reticulum membrane;GO:0070062|extracellular exosome;GO:0005576|extracellular region;GO:0005615|extracellular space;GO:0005794|Golgi apparatus;GO:0031965|nuclear membrane;GO:0048471|perinuclear region of cytoplasm;GO:0005791|rough endoplasmic reticulum;	GO:0005504|fatty acid binding;GO:0004667|prostaglandin-D synthase activity;GO:0005501|retinoid binding;GO:0005215|transporter activity;	K01830	E5.3.99.2, PTGDS; prostaglandin-H2 D-isomerase [EC:5.3.99.2]
ENSG00000182810	5.81e-05	chr16:68021274-68023442:-	pfam00270	DEAD	DEAD/DEAH box helicase. Members of this family include the DEAD and DEAH box helicases. Helicases are involved in unwinding nucleic acids. The DEAD box helicases are involved in various aspects of RNA metabolizm, including nuclear transcription, pre mRNA splicing, ribosome biogenesis, nucleocytoplasmic transport, translation, RNA decay and organellar gene expression.	GO:0010501|RNA secondary structure unwinding;	GO:0005737|cytoplasm;GO:0042645|mitochondrial nucleoid;GO:0005739|mitochondrion;GO:0005730|nucleolus;GO:0005634|nucleus;	GO:0005524|ATP binding;GO:0004004|ATP-dependent RNA helicase activity;GO:0044822|poly(A) RNA binding;	.	.
ENSG00000152784	5.93e-05	chr4:80183879-80204329:+	pfam00096	zf-C2H2	Zinc finger, C2H2 type. The C2H2 zinc finger is the classical zinc finger domain. The two conserved cysteines and histidines co-ordinate a zinc ion. The following pattern describes the zinc finger. #-X-C-X(1-5)-C-X3-#-X5-#-X2-H-X(3-6)-[H/C] Where X can be any amino acid, and numbers in brackets indicate the number of residues. The positions marked # are those that are important for the stable fol…	GO:0021540|corpus callosum morphogenesis;GO:0021957|corticospinal tract morphogenesis;GO:0045892|negative regulation of transcription, DNA-templated;GO:0006351|transcription, DNA-templated;	GO:0005634|nucleus;	GO:0003682|chromatin binding;GO:0003677|DNA binding;GO:0046974|histone methyltransferase activity (H3-K9 specific);GO:0046872|metal ion binding;GO:0003714|transcription corepressor activity;	.	.
ENSG00000100592	5.98e-05	chr14:59188646-59371405:+	pfam02181	FH2	Formin Homology 2 Domain.	GO:0030036|actin cytoskeleton organization;GO:0007264|small GTPase mediated signal transduction;	GO:0005737|cytoplasm;GO:0005829|cytosol;GO:0016020|membrane;GO:0005886|plasma membrane;GO:0001725|stress fiber;	GO:0042802|identical protein binding;	K04512	DAAM; dishevelled associated activator of morphogenesis
ENSG00000099994	5.98e-05	chr22:24181259-24189110:+	pfam03782	AMOP	AMOP domain. This domain may have a role in cell adhesion. It is called the AMOP domain after Adhesion associated domain in MUC4 and Other Proteins. This domain is extracellular and contains a number of cysteines that probably form disulphide bridges.	GO:0006955|immune response;GO:1902807|negative regulation of cell cycle G1/S phase transition;GO:0051782|negative regulation of cell division;	GO:0070062|extracellular exosome;GO:0016021|integral component of membrane;GO:0005886|plasma membrane;	GO:0030247|polysaccharide binding;GO:0005044|scavenger receptor activity;	.	.
ENSG00000155858	5.98e-05	chr5:157743695-157760709:+	pfam13900	GVQW	Putative binding domain. This short domain is often found nested inside other longer domains. The function is not known, but the domain carries a highly conserved GVQW motif. The members are rich in proline and cysteine. This may be a binding domain.	GO:0010467|gene expression;GO:0006398|histone mRNA 3'-end processing;GO:0008334|histone mRNA metabolic process;GO:0031124|mRNA 3'-end processing;GO:1900087|positive regulation of G1/S transition of mitotic cell cycle;GO:0006369|termination of RNA polymerase II transcription;GO:0006366|transcription from RNA polymerase II promoter;	GO:0071204|histone pre-mRNA 3'end processing complex;GO:0005654|nucleoplasm;GO:0005634|nucleus;GO:0005683|U7 snRNP;	GO:0071209|U7 snRNA binding;	.	.
ENSG00000234745	6.06e-05	chr6:31353872-31357188:-	pfam00129	MHC_I	Class I Histocompatibility antigen, domains alpha 1 and 2.	GO:0042590|antigen processing and presentation of exogenous peptide antigen via MHC class I;GO:0002479|antigen processing and presentation of exogenous peptide antigen via MHC class I, TAP-dependent;GO:0002480|antigen processing and presentation of exogenous peptide antigen via MHC class I, TAP-independent;GO:0002474|antigen processing and presentation of peptide antigen via MHC class I;GO:001922…	GO:0009986|cell surface;GO:0031901|early endosome membrane;GO:0005783|endoplasmic reticulum;GO:0012507|ER to Golgi transport vesicle membrane;GO:0070062|extracellular exosome;GO:0005794|Golgi apparatus;GO:0000139|Golgi membrane;GO:0071556|integral component of lumenal side of endoplasmic reticulum membrane;GO:0005887|integral component of plasma membrane;GO:0016020|membrane;GO:0042612|MHC class I…	GO:0042605|peptide antigen binding;GO:0005102|receptor binding;	K06751	MHC1; major histocompatibility complex, class I
ENSG00000172795	6.98e-05	chr5:112976702-113020970:+	pfam05026	DCP2	Dcp2, box A domain. This domain is always found to the amino terminal side of pfam00293. This domain is specific to mRNA decapping protein 2 and this region has been termed Box A. Removal of the cap structure is catalysed by the Dcp1-Dcp2 complex.	GO:0071044|histone mRNA catabolic process;GO:0006402|mRNA catabolic process;GO:0000184|nuclear-transcribed mRNA catabolic process, nonsense-mediated decay;	GO:0000932|cytoplasmic mRNA processing body;GO:0005634|nucleus;	GO:0050072|m7G(5')pppN diphosphatase activity;GO:0030145|manganese ion binding;GO:0003723|RNA binding;	K12613	DCP2; mRNA-decapping enzyme subunit 2 [EC:3.6.1.62]
ENSG00000146856	7.21e-05	chr7:134986508-135147963:+	pfam00246	Peptidase_M14	Zinc carboxypeptidase.	GO:0035610|protein side chain deglutamylation;GO:0006508|proteolysis;	GO:0005829|cytosol;	GO:0004181|metallocarboxypeptidase activity;GO:0008270|zinc ion binding;	.	.
ENSG00000247765	7.21e-05	chr15:21298233-21325241:-	pfam13900	GVQW	Putative binding domain. This short domain is often found nested inside other longer domains. The function is not known, but the domain carries a highly conserved GVQW motif. The members are rich in proline and cysteine. This may be a binding domain.	GO:0010468|regulation of gene expression;	GO:0005634|nucleus;	GO:0051213|dioxygenase activity;GO:0071558|histone demethylase activity (H3-K27 specific);GO:0046872|metal ion binding;	K11447	UTX, UTY; histone demethylase [EC:1.14.11.-]
ENSG00000068831	7.21e-05	chr11:64726911-64745456:-	pfam00617	RasGEF	RasGEF domain. Guanine nucleotide exchange factor for Ras-like small GTPases.	GO:0007596|blood coagulation;GO:0071277|cellular response to calcium ion;GO:0030168|platelet activation;GO:0043547|positive regulation of GTPase activity;GO:0007265|Ras protein signal transduction;GO:0001558|regulation of cell growth;GO:0007165|signal transduction;	GO:0030054|cell junction;GO:0005829|cytosol;GO:0043005|neuron projection;GO:0005886|plasma membrane;GO:0032587|ruffle membrane;GO:0045202|synapse;	GO:0005509|calcium ion binding;GO:0019992|diacylglycerol binding;GO:0005085|guanyl-nucleotide exchange factor activity;GO:0008289|lipid binding;	K12361	RASGRP2; RAS guanyl-releasing protein 2
ENSG00000233264	7.21e-05	chr7:7980312-7982228:+	pfam00160	Pro_isomerase	Cyclophilin type peptidyl-prolyl cis-trans isomerase/CLD. The peptidyl-prolyl cis-trans isomerases, also known as cyclophilins, share this domain of about 109 amino acids. Cyclophilins have been found in all organisms studied so far and catalyse peptidyl-prolyl isomerization during which the peptide bond preceding proline (the peptidyl-prolyl bond) is stabilized in the cis conformation. Mammalian…	GO:0006457|protein folding;GO:0000413|protein peptidyl-prolyl isomerization;GO:1901407|regulation of phosphorylation of RNA polymerase II C-terminal domain;	GO:0005634|nucleus;	GO:0000166|nucleotide binding;GO:0003755|peptidyl-prolyl cis-trans isomerase activity;GO:0044822|poly(A) RNA binding;	K12735	PPIL4; peptidyl-prolyl cis-trans isomerase-like 4 [EC:5.2.1.8]
ENSG00000106038	7.8e-05	chr7:27242700-27250493:+	pfam00046	Homeobox	Homeobox domain.	GO:0009792|embryo development ending in birth or egg hatching;GO:0045944|positive regulation of transcription from RNA polymerase II promoter;GO:0021913|regulation of transcription from RNA polymerase II promoter involved in ventral spinal cord interneuron specification;	GO:0005634|nucleus;	GO:0043565|sequence-specific DNA binding;GO:0003700|transcription factor activity, sequence-specific DNA binding;	K09320	EVX; homeobox even-skipped homolog protein
ENSG00000104808	7.8e-05	chr19:48933682-48944969:+	pfam01408	GFO_IDH_MocA	Oxidoreductase family, NAD-binding Rossmann fold. This family of enzymes utilize NADP or NAD. This family is called the GFO/IDH/MOCA family in swiss-prot.	GO:0005975|carbohydrate metabolic process;GO:0042843|D-xylose catabolic process;GO:0055114|oxidation-reduction process;	GO:0005829|cytosol;	GO:0047837|D-xylose 1-dehydrogenase (NADP+) activity;GO:0009055|electron carrier activity;GO:0008746|NAD(P)+ transhydrogenase activity;GO:0047115|trans-1,2-dihydrobenzene-1,2-diol dehydrogenase activity;	K00078	DHDH; dihydrodiol dehydrogenase / D-xylose 1-dehydrogenase (NADP) [EC:1.3.1.20 1.1.1.179]
ENSG00000169239	8.02e-05	chrX:15688830-15788409:+	pfam00194	Carb_anhydrase	Eukaryotic-type carbonic anhydrase.	GO:0015701|bicarbonate transport;GO:0006730|one-carbon metabolic process;GO:0044281|small molecule metabolic process;	GO:0005759|mitochondrial matrix;GO:0005739|mitochondrion;	GO:0004089|carbonate dehydratase activity;GO:0008270|zinc ion binding;	K01672	E4.2.1.1; carbonic anhydrase [EC:4.2.1.1]
ENSG00000174669	8.2e-05	chr11:66362521-66372214:-	pfam01733	Nucleoside_tran	Nucleoside transporter. This is a family of nucleoside transporters. In mammalian cells nucleoside transporters transport nucleoside across the plasma membrane and are essential for nucleotide synthesis via the salvage pathways for cells that lack their own de novo synthesis pathways. Also in this family is mouse and human nucleolar protein HNP36, a protein of unknown function; although it has be…	GO:0008283|cell proliferation;GO:0006139|nucleobase-containing compound metabolic process;GO:1901642|nucleoside transmembrane transport;GO:0015858|nucleoside transport;GO:0055085|transmembrane transport;	GO:0016323|basolateral plasma membrane;GO:0005887|integral component of plasma membrane;GO:0031965|nuclear membrane;GO:0005730|nucleolus;GO:0005886|plasma membrane;	GO:0005337|nucleoside transmembrane transporter activity;	K15014	SLC29A1_2_3, ENT1_2_3; solute carrier family 29 (equilibrative nucleoside transporter), member 1/2/3
ENSG00000119630	8.49e-05	chr14:74941834-74955784:-	pfam00341	PDGF	PDGF/VEGF domain.	GO:0001658|branching involved in ureteric bud morphogenesis;GO:0030154|cell differentiation;GO:0007267|cell-cell signaling;GO:0032870|cellular response to hormone stimulus;GO:0007565|female pregnancy;GO:0031100|organ regeneration;GO:0045766|positive regulation of angiogenesis;GO:0051781|positive regulation of cell division;GO:0008284|positive regulation of cell proliferation;GO:0001938|positive r…	GO:0005576|extracellular region;GO:0005615|extracellular space;GO:0016020|membrane;	GO:0008083|growth factor activity;GO:0008201|heparin binding;	K16859	PGF; placenta growth factor
ENSG00000135245	9.36e-05	chr7:128455849-128458418:+	pfam15220	HILPDA	Hypoxia-inducible lipid droplet-associated. This family of proteins stimulate intracellular lipid accumulation, function as autocrine growth factors and enhance cell growth.	GO:0035425|autocrine signaling;GO:0008284|positive regulation of cell proliferation;GO:0001819|positive regulation of cytokine production;GO:0002230|positive regulation of defense response to virus by host;GO:0010884|positive regulation of lipid storage;GO:0006950|response to stress;	GO:0009986|cell surface;GO:0005615|extracellular space;GO:0016021|integral component of membrane;GO:0005811|lipid particle;GO:0030141|secretory granule;	GO:0005102|receptor binding;	.	.
ENSG00000261889	0.000100221	chr16:3156736-3157483:-	pfam13900	GVQW	Putative binding domain. This short domain is often found nested inside other longer domains. The function is not known, but the domain carries a highly conserved GVQW motif. The members are rich in proline and cysteine. This may be a binding domain.	GO:0010468|regulation of gene expression;	GO:0005634|nucleus;	GO:0051213|dioxygenase activity;GO:0071558|histone demethylase activity (H3-K27 specific);GO:0046872|metal ion binding;	K11447	UTX, UTY; histone demethylase [EC:1.14.11.-]
ENSG00000279069	0.000100221	chr17:58006674-58008187:+	pfam00076	RRM_1	RNA recognition motif. (a.k.a. RRM, RBD, or RNP domain). The RRM motif is probably diagnostic of an RNA binding protein. RRMs are found in a variety of RNA binding proteins, including various hnRNP proteins, proteins implicated in regulation of alternative splicing, and protein components of snRNPs. The motif also appears in a few single stranded DNA binding proteins. The RRM structure consists o…	GO:0060048|cardiac muscle contraction;GO:0001701|in utero embryonic development;GO:0000395|mRNA 5'-splice site recognition;GO:0048024|regulation of mRNA splicing, via spliceosome;GO:0043488|regulation of mRNA stability;GO:0006355|regulation of transcription, DNA-templated;GO:0006417|regulation of translation;	GO:0071013|catalytic step 2 spliceosome;GO:0005737|cytoplasm;GO:0035145|exon-exon junction complex;GO:0070062|extracellular exosome;GO:0016607|nuclear speck;GO:0005654|nucleoplasm;	GO:0003729|mRNA binding;GO:0000166|nucleotide binding;GO:0003723|RNA binding;	K12890	SFRS1_9; splicing factor, arginine/serine-rich 1/9
ENSG00000166592	0.000100221	chr16:66921679-66925644:-	pfam00071	Ras	Ras family. Includes sub-families Ras, Rab, Rac, Ral, Ran, Rap Ypt1 and more. Shares P-loop motif with GTP_EFTU, arf and myosin_head. See pfam00009 pfam00025, pfam00063. As regards Rab GTPases, these are important regulators of vesicle formation, motility and fusion. They share a fold in common with all Ras GTPases: this is a six-stranded beta-sheet surrounded by five alpha-helices.	GO:0030308|negative regulation of cell growth;GO:0007264|small GTPase mediated signal transduction;	GO:0005622|intracellular;GO:0005886|plasma membrane;	GO:0005525|GTP binding;GO:0003924|GTPase activity;	K07845	RRAD, RAD1; Ras-related associated with diabetes
ENSG00000105392	0.000100221	chr19:47819779-47843330:+	pfam13900	GVQW	Putative binding domain. This short domain is often found nested inside other longer domains. The function is not known, but the domain carries a highly conserved GVQW motif. The members are rich in proline and cysteine. This may be a binding domain.	GO:0030154|cell differentiation;GO:0007399|nervous system development;GO:0006355|regulation of transcription, DNA-templated;GO:0050896|response to stimulus;GO:0060041|retina development in camera-type eye;GO:0007601|visual perception;	GO:0005634|nucleus;GO:0005667|transcription factor complex;	GO:0003682|chromatin binding;GO:0035257|nuclear hormone receptor binding;GO:0000978|RNA polymerase II core promoter proximal region sequence-specific DNA binding;GO:0001077|transcriptional activator activity, RNA polymerase II core promoter proximal region sequence-specific binding;GO:0003700|transcription factor activity, sequence-specific DNA binding;	K09337	CRX; cone-rod homeobox protein
ENSG00000143851	0.000100221	chr1:202147013-202161588:-	pfam00102	Y_phosphatase	Protein-tyrosine phosphatase.	GO:0035335|peptidyl-tyrosine dephosphorylation;GO:0006470|protein dephosphorylation;	GO:0005737|cytoplasm;GO:0009898|cytoplasmic side of plasma membrane;GO:0005856|cytoskeleton;GO:0005829|cytosol;	GO:0004725|protein tyrosine phosphatase activity;	.	.
ENSG00000204315	0.000100221	chr6:32128707-32130291:-	pfam00515	TPR_1	Tetratricopeptide repeat.	GO:0061077|chaperone-mediated protein folding;GO:0000413|protein peptidyl-prolyl isomerization;GO:0009314|response to radiation;	GO:0005737|cytoplasm;GO:0005789|endoplasmic reticulum membrane;	GO:0005528|FK506 binding;GO:0003755|peptidyl-prolyl cis-trans isomerase activity;	.	.
ENSG00000108370	0.000100221	chr17:65137431-65227703:+	pfam00615	RGS	Regulator of G protein signaling domain. RGS family members are GTPase-activating proteins for heterotrimeric G-protein alpha-subunits.	GO:0007212|dopamine receptor signaling pathway;GO:0035556|intracellular signal transduction;GO:0007399|nervous system development;GO:0007603|phototransduction, visible light;GO:0008277|regulation of G-protein coupled receptor protein signaling pathway;GO:0022400|regulation of rhodopsin mediated signaling pathway;GO:0043627|response to estrogen;GO:0016056|rhodopsin mediated signaling pathway;GO:00…	GO:0005737|cytoplasm;GO:0005834|heterotrimeric G-protein complex;GO:0005634|nucleus;GO:0001917|photoreceptor inner segment;GO:0001750|photoreceptor outer segment;GO:0005886|plasma membrane;	GO:0005096|GTPase activator activity;GO:0004871|signal transducer activity;	K13765	RGS9; regulator of G-protein signaling 9
ENSG00000144852	0.000102043	chr3:119780484-119818485:+	pfam00105	zf-C4	Zinc finger, C4 type (two domains). In nearly all cases, this is the DNA binding domain of a nuclear hormone receptor. The alignment contains two Zinc finger domains that are too dissimilar to be aligned with each other.	GO:0046618|drug export;GO:0042738|exogenous drug catabolic process;GO:0010467|gene expression;GO:0030522|intracellular receptor signaling pathway;GO:0045892|negative regulation of transcription, DNA-templated;GO:0045944|positive regulation of transcription from RNA polymerase II promoter;GO:0045893|positive regulation of transcription, DNA-templated;GO:0007165|signal transduction;GO:0008202|stero…	GO:0005654|nucleoplasm;	GO:0008144|drug binding;GO:0004879|RNA polymerase II transcription factor activity, ligand-activated sequence-specific DNA binding;GO:0000977|RNA polymerase II regulatory region sequence-specific DNA binding;GO:0001228|transcriptional activator activity, RNA polymerase II transcription regulatory region sequence-specific binding;GO:0003707|steroid hormone receptor activity;GO:0003713|transcriptio…	K08540	NR1I2, PXR; pregnane X receptor
ENSG00000180747	0.000102043	chr16:21446683-21520444:-	pfam13520	AA_permease_2	Amino acid permease.	GO:0000724|double-strand break repair via homologous recombination;GO:0010467|gene expression;GO:0006406|mRNA export from nucleus;GO:0000184|nuclear-transcribed mRNA catabolic process, nonsense-mediated decay;GO:0018105|peptidyl-serine phosphorylation;GO:0046854|phosphatidylinositol phosphorylation;GO:0046777|protein autophosphorylation;GO:0006950|response to stress;	GO:0005737|cytoplasm;GO:0005829|cytosol;GO:0005634|nucleus;	GO:0005524|ATP binding;GO:0046872|metal ion binding;GO:0044822|poly(A) RNA binding;GO:0046983|protein dimerization activity;GO:0004672|protein kinase activity;GO:0004674|protein serine/threonine kinase activity;	K08873	SMG1; PI-3-kinase-related kinase SMG-1
ENSG00000164266	0.000104553	chr5:147824568-147831786:-	pfam13900	GVQW	Putative binding domain. This short domain is often found nested inside other longer domains. The function is not known, but the domain carries a highly conserved GVQW motif. The members are rich in proline and cysteine. This may be a binding domain.	GO:0090281|negative regulation of calcium ion import;GO:0010751|negative regulation of nitric oxide mediated signal transduction;GO:0050732|negative regulation of peptidyl-tyrosine phosphorylation;GO:1900004|negative regulation of serine-type endopeptidase activity;GO:0060046|regulation of acrosome reaction;GO:2001256|regulation of store-operated calcium entry;	GO:0070062|extracellular exosome;GO:0005615|extracellular space;	GO:0004866|endopeptidase inhibitor activity;GO:0004867|serine-type endopeptidase inhibitor activity;	.	.
ENSG00000118898	0.000107856	chr16:4882507-4960741:-	pfam13868	Trichoplein	tumor suppressor, Mitostatin. Trichoplein or mitostatin, was first defined as a meiosis-specific nuclear structural protein. It has since been linked with mitochondrial movement. It is associated with the mitochondrial outer membrane, and over-expression leads to reduction in mitochondrial motility whereas lack of it enhances mitochondrial movement. The activity appears to be mediated through bin…	GO:0031424|keratinization;	GO:0005856|cytoskeleton;GO:0030057|desmosome;GO:0070062|extracellular exosome;GO:0005739|mitochondrion;GO:0005634|nucleus;GO:0005886|plasma membrane;	GO:0005200|structural constituent of cytoskeleton;	K10386	PPL; periplakin
ENSG00000168542	0.000112323	chr2:188974320-189012746:+	pfam01410	COLFI	Fibrillar collagen C-terminal domain. Found at C-termini of fibrillar collagens: Ephydatia muelleri procollagen EMF1 alpha, vertebrate collagens alpha(1)III, alpha(1)II, alpha(2)V etc.	GO:0007568|aging;GO:0060414|aorta smooth muscle tissue morphogenesis;GO:0007411|axon guidance;GO:0007160|cell-matrix adhesion;GO:0071230|cellular response to amino acid stimulus;GO:0021987|cerebral cortex development;GO:0030574|collagen catabolic process;GO:0030199|collagen fibril organization;GO:0048565|digestive tract development;GO:0043206|extracellular fibril organization;GO:0022617|extracell…	GO:0005586|collagen type III trimer;GO:0005788|endoplasmic reticulum lumen;GO:0031012|extracellular matrix;GO:0005576|extracellular region;GO:0005615|extracellular space;	GO:0005201|extracellular matrix structural constituent;GO:0005178|integrin binding;GO:0046872|metal ion binding;GO:0048407|platelet-derived growth factor binding;	K06236	COL1AS; collagen, type I/II/III/V/XI/XXIV/XXVII, alpha
ENSG00000136943	0.000114315	chr9:97029679-97039643:-	pfam00112	Peptidase_C1	Papain family cysteine protease.	GO:0019886|antigen processing and presentation of exogenous peptide antigen via MHC class II;GO:0048102|autophagic cell death;GO:0009267|cellular response to starvation;GO:0046697|decidualization;GO:0022617|extracellular matrix disassembly;GO:0030198|extracellular matrix organization;GO:0031069|hair follicle morphogenesis;GO:0010259|multicellular organismal aging;GO:0010839|negative regulation of…	GO:0045177|apical part of cell;GO:0009897|external side of plasma membrane;GO:0070062|extracellular exosome;GO:0005576|extracellular region;GO:0005615|extracellular space;GO:0043202|lysosomal lumen;GO:0005764|lysosome;GO:0005902|microvillus;GO:0043005|neuron projection;GO:0005730|nucleolus;GO:0043204|perikaryon;GO:0030141|secretory granule;	GO:0004177|aminopeptidase activity;GO:0016807|cysteine-type carboxypeptidase activity;GO:0004197|cysteine-type endopeptidase activity;GO:0008234|cysteine-type peptidase activity;GO:0042277|peptide binding;	K01375	CTSL2, CTSV; cathepsin V [EC:3.4.22.43]
ENSG00000028137	0.000114986	chr1:12167003-12209228:+	pfam13900	GVQW	Putative binding domain. This short domain is often found nested inside other longer domains. The function is not known, but the domain carries a highly conserved GVQW motif. The members are rich in proline and cysteine. This may be a binding domain.	GO:0007568|aging;GO:0071363|cellular response to growth factor stimulus;GO:0071222|cellular response to lipopolysaccharide;GO:0097191|extrinsic apoptotic signaling pathway;GO:0006955|immune response;GO:0006954|inflammatory response;GO:0008630|intrinsic apoptotic signaling pathway in response to DNA damage;GO:0050728|negative regulation of inflammatory response;GO:0051044|positive regulation of me…	GO:0005576|extracellular region;GO:0016021|integral component of membrane;GO:0045121|membrane raft;GO:0043025|neuronal cell body;GO:0005634|nucleus;GO:0048471|perinuclear region of cytoplasm;GO:0005886|plasma membrane;GO:0043196|varicosity;	GO:0005031|tumor necrosis factor-activated receptor activity;GO:0031625|ubiquitin protein ligase binding;	K05141	TNFRSF1B, TNFR2; tumor necrosis factor receptor superfamily member 1B
ENSG00000087842	0.000119817	chrX:15384799-15493564:-	pfam05726	Pirin_C	Pirin C-terminal cupin domain. This region is found the C-terminal half of the Pirin protein.	GO:0030224|monocyte differentiation;GO:0006355|regulation of transcription, DNA-templated;GO:0006366|transcription from RNA polymerase II promoter;	GO:0005737|cytoplasm;GO:0005634|nucleus;	GO:0046872|metal ion binding;GO:0008127|quercetin 2,3-dioxygenase activity;GO:0003712|transcription cofactor activity;	K06911	K06911
ENSG00000100124	0.000130241	chr22:37830855-37849327:-	pfam13900	GVQW	Putative binding domain. This short domain is often found nested inside other longer domains. The function is not known, but the domain carries a highly conserved GVQW motif. The members are rich in proline and cysteine. This may be a binding domain.	GO:0006913|nucleocytoplasmic transport;GO:0045648|positive regulation of erythrocyte differentiation;GO:1902531|regulation of intracellular signal transduction;	GO:0005737|cytoplasm;GO:0030496|midbody;GO:0005634|nucleus;	GO:0019887|protein kinase regulator activity;	.	.
ENSG00000105963	0.000134972	chr7:897901-955407:-	pfam01412	ArfGap	Putative GTPase activating protein for Arf. Putative zinc fingers with GTPase activating proteins (GAPs) towards the small GTPase, Arf. The GAP of ARD1 stimulates GTPase hydrolysis for ARD1 but not ARFs.	GO:0007166|cell surface receptor signaling pathway;GO:0043547|positive regulation of GTPase activity;GO:0043087|regulation of GTPase activity;	GO:0005737|cytoplasm;GO:0005634|nucleus;GO:0005886|plasma membrane;	GO:0005096|GTPase activator activity;GO:0043533|inositol 1,3,4,5 tetrakisphosphate binding;GO:0046872|metal ion binding;	.	.
ENSG00000134955	0.000134972	chr11:125063067-125090312:+	pfam07690	MFS_1	Major Facilitator Superfamily.	GO:0006820|anion transport;GO:0008643|carbohydrate transport;GO:0055062|phosphate ion homeostasis;GO:0035435|phosphate ion transmembrane transport;GO:0055085|transmembrane transport;	GO:0070062|extracellular exosome;GO:0016021|integral component of membrane;	GO:0015315|organophosphate:inorganic phosphate antiporter activity;	K13783	SLC37A1_2; MFS transporter, OPA family, solute carrier family 37 (glycerol-3-phosphate transporter), member 1/2
ENSG00000137806	0.000134972	chr15:41387349-41402519:-	pfam08547	CIA30	Complex I intermediate-associated protein 30 (CIA30). This protein is associated with mitochondrial Complex I intermediate-associated protein 30 (CIA30) in human and mouse. The family is also present in Schizosaccharomyces pombe which does not contain the NADH dehydrogenase component of complex I, or many of the other essential subunits. This means it is possible that this family of protein may n…	GO:0006120|mitochondrial electron transport, NADH to ubiquinone;GO:0006461|protein complex assembly;	GO:0005737|cytoplasm;GO:0005747|mitochondrial respiratory chain complex I;	GO:0051082|unfolded protein binding;	K18159	NDUFAF1, CIA30; NADH dehydrogenase [ubiquinone] 1 alpha subcomplex assembly factor 1
ENSG00000147255	0.000134972	chrX:131273506-131578899:-	pfam13895	Ig_2	Immunoglobulin domain. This domain contains immunoglobulin-like domains.	GO:0006355|regulation of transcription, DNA-templated;GO:0007165|signal transduction;	GO:0005576|extracellular region;GO:0016021|integral component of membrane;GO:0016020|membrane;	GO:0015026|coreceptor activity;GO:0034711|inhibin binding;GO:0004872|receptor activity;	.	.
ENSG00000083817	0.00013769	chr19:57571566-57578927:-	pfam01352	KRAB	KRAB box. The KRAB domain (or Kruppel-associated box) is present in about a third of zinc finger proteins containing C2H2 fingers. The KRAB domain is found to be involved in protein-protein interactions. The KRAB domain is generally encoded by two exons. The regions coded by the two exons are known as KRAB-A and KRAB-B. The A box plays an important role in repression by binding to corepressors, w…	GO:0006355|regulation of transcription, DNA-templated;GO:0006351|transcription, DNA-templated;	GO:0005634|nucleus;	GO:0003677|DNA binding;GO:0046872|metal ion binding;	K09228	KRAB; KRAB domain-containing zinc finger protein
ENSG00000046774	0.000158991	chrX:142202345-142205290:-	pfam01454	MAGE	MAGE family. The MAGE (melanoma antigen-encoding gene) family are expressed in a wide variety of tumors but not in normal cells, with the exception of the male germ cells, placenta, and, possibly, cells of the developing embryo. The cellular function of this family is unknown. This family also contains the yeast protein, Nse3. The Nse3 protein is part of the Smc5-6 complex. Nse3 has been demonstr…	GO:0044257|cellular protein catabolic process;GO:0051443|positive regulation of ubiquitin-protein transferase activity;	GO:0005737|cytoplasm;GO:0005634|nucleus;	GO:0031625|ubiquitin protein ligase binding;	.	.
ENSG00000129355	0.000158991	chr19:10566462-10569059:-	pfam12796	Ank_2	Ankyrin repeats (3 copies).	GO:0048102|autophagic cell death;GO:0007050|cell cycle arrest;GO:0000731|DNA synthesis involved in DNA repair;GO:0000082|G1/S transition of mitotic cell cycle;GO:0000278|mitotic cell cycle;GO:0030308|negative regulation of cell growth;GO:0008285|negative regulation of cell proliferation;GO:0043154|negative regulation of cysteine-type endopeptidase activity involved in apoptotic process;GO:1902230…	GO:0005737|cytoplasm;GO:0005829|cytosol;GO:0005634|nucleus;	GO:0004861|cyclin-dependent protein serine/threonine kinase inhibitor activity;GO:0019901|protein kinase binding;	K06623	CDKN2D, P19, INK4D; cyclin-dependent kinase inhibitor 2D
ENSG00000249673	0.000173835	chr4:2934899-2961738:+	pfam04147	Nop14	Nop14-like family. Emg1 and Nop14 are novel proteins whose interaction is required for the maturation of the 18S rRNA and for 40S ribosome production.	GO:0000480|endonucleolytic cleavage in 5'-ETS of tricistronic rRNA transcript (SSU-rRNA, 5.8S rRNA, LSU-rRNA);GO:0000447|endonucleolytic cleavage in ITS1 to separate SSU-rRNA from 5.8S rRNA and LSU-rRNA from tricistronic rRNA transcript (SSU-rRNA, 5.8S rRNA, LSU-rRNA);GO:0000472|endonucleolytic cleavage to generate mature 5'-end of SSU-rRNA from (SSU-rRNA, 5.8S rRNA, LSU-rRNA);GO:0030490|maturati…	GO:0030686|90S preribosome;GO:0016020|membrane;GO:0005739|mitochondrion;GO:0030692|Noc4p-Nop14p complex;GO:0005730|nucleolus;GO:0005634|nucleus;GO:0032040|small-subunit processome;	GO:0019899|enzyme binding;GO:0044822|poly(A) RNA binding;GO:0030515|snoRNA binding;	K14766	NOP14, UTP2; nucleolar protein 14
ENSG00000139880	0.000178682	chr14:23047062-23057538:-	pfam01049	Cadherin_C	Cadherin cytoplasmic region. Cadherins are vital in cell-cell adhesion during tissue differentiation. Cadherins are linked to the cytoskeleton by catenins. Catenins bind to the cytoplasmic tail of the cadherin. Cadherins cluster to form foci of homophilic binding units. A key determinant to the strength of the binding that it is mediated by cadherins is the juxtamembrane region of the cadherin. T…	GO:0034332|adherens junction organization;GO:0034329|cell junction assembly;GO:0045216|cell-cell junction organization;GO:0007156|homophilic cell adhesion via plasma membrane adhesion molecules;GO:0016337|single organismal cell-cell adhesion;	GO:0005911|cell-cell junction;GO:0016021|integral component of membrane;GO:0005886|plasma membrane;	GO:0045294|alpha-catenin binding;GO:0008013|beta-catenin binding;GO:0005509|calcium ion binding;GO:0070097|delta-catenin binding;	K06814	CDH24; cadherin-like 24
ENSG00000117016	0.000179325	chr1:40620679-40665657:-	pfam00168	C2	C2 domain.	GO:0098779|mitophagy in response to mitochondrial depolarization;GO:0017156|calcium ion-dependent exocytosis;GO:0006836|neurotransmitter transport;GO:0042391|regulation of membrane potential;GO:2000300|regulation of synaptic vesicle exocytosis;	GO:0030054|cell junction;GO:0048786|presynaptic active zone;	GO:0044325|ion channel binding;	K15298	RIMS3, RIM3; regulating synaptic membrane exocytosis protein 3
ENSG00000198496	0.000185888	chr17:43125610-43153671:+	pfam13900	GVQW	Putative binding domain. This short domain is often found nested inside other longer domains. The function is not known, but the domain carries a highly conserved GVQW motif. The members are rich in proline and cysteine. This may be a binding domain.	GO:0015031|protein transport;GO:0007264|small GTPase mediated signal transduction;GO:0016192|vesicle-mediated transport;	GO:0005794|Golgi apparatus;	GO:0005525|GTP binding;	.	.
ENSG00000117643	0.000185888	chr1:25617468-25786207:+	pfam01532	Glyco_hydro_47	Glycosyl hydrolase family 47. Members of this family are alpha-mannosidases that catalyse the hydrolysis of the terminal 1,2-linked alpha-D-mannose residues in the oligo-mannose oligosaccharide Man(9)(GlcNAc)(2).	GO:0044267|cellular protein metabolic process;GO:0006491|N-glycan processing;GO:0043687|post-translational protein modification;GO:0006487|protein N-linked glycosylation;GO:0018279|protein N-linked glycosylation via asparagine;	GO:0005783|endoplasmic reticulum;GO:0070062|extracellular exosome;GO:0000139|Golgi membrane;GO:0030173|integral component of Golgi membrane;	GO:0005509|calcium ion binding;GO:0004571|mannosyl-oligosaccharide 1,2-alpha-mannosidase activity;	K01230	MAN1; mannosyl-oligosaccharide alpha-1,2-mannosidase [EC:3.2.1.113]
ENSG00000005187	0.000185888	chr16:20610243-20797581:+	pfam00501	AMP-binding	AMP-binding enzyme.	GO:0006633|fatty acid biosynthetic process;	GO:0005759|mitochondrial matrix;	GO:0005524|ATP binding;GO:0047760|butyrate-CoA ligase activity;GO:0015645|fatty acid ligase activity;GO:0046872|metal ion binding;	K01896	ACSM; medium-chain acyl-CoA synthetase [EC:6.2.1.2]
ENSG00000178297	0.000187846	chr19:2389771-2426239:+	pfam00089	Trypsin	Trypsin.	GO:0031639|plasminogen activation;	GO:0005887|integral component of plasma membrane;	GO:0004252|serine-type endopeptidase activity;	K09640	TMPRSS9; transmembrane protease, serine 9 [EC:3.4.21.-]
ENSG00000102606	0.000204152	chr13:111114559-111305737:+	pfam00621	RhoGEF	RhoGEF domain. Guanine nucleotide exchange factor for Rho/Rac/Cdc42-like GTPases Also called Dbl-homologous (DH) domain. It appears that pfam00169 domains invariably occur C-terminal to RhoGEF/DH domains.	GO:0043615|astrocyte cell migration;GO:0048041|focal adhesion assembly;GO:0002244|hematopoietic progenitor cell differentiation;GO:0030032|lamellipodium assembly;GO:0043065|positive regulation of apoptotic process;GO:0010763|positive regulation of fibroblast migration;GO:0060124|positive regulation of growth hormone secretion;GO:0043547|positive regulation of GTPase activity;GO:2000394|positive r…	GO:0005938|cell cortex;GO:0005829|cytosol;GO:0005925|focal adhesion;GO:0030426|growth cone;GO:0030027|lamellipodium;GO:0043005|neuron projection;GO:0043025|neuronal cell body;GO:0005886|plasma membrane;GO:0043234|protein complex;GO:0001726|ruffle;GO:0000322|storage vacuole;	GO:0005085|guanyl-nucleotide exchange factor activity;GO:0019901|protein kinase binding;GO:0005089|Rho guanyl-nucleotide exchange factor activity;	K13710	ARHGEF7, PIXB; Rho guanine nucleotide exchange factor 7
ENSG00000166529	0.000204152	chr7:100049774-100065038:+	pfam02023	SCAN	SCAN domain. The SCAN domain (named after SRE-ZBP, CTfin51, AW-1 and Number 18 cDNA) is found in several pfam00096 proteins. The domain has been shown to be able to mediate homo- and hetero-oligomerization.	GO:0007275|multicellular organismal development;GO:0048477|oogenesis;GO:0045944|positive regulation of transcription from RNA polymerase II promoter;GO:0045893|positive regulation of transcription, DNA-templated;GO:0006355|regulation of transcription, DNA-templated;GO:0007283|spermatogenesis;GO:0006366|transcription from RNA polymerase II promoter;	GO:0005634|nucleus;	GO:0003677|DNA binding;GO:0046872|metal ion binding;GO:0000978|RNA polymerase II core promoter proximal region sequence-specific DNA binding;GO:0001077|transcriptional activator activity, RNA polymerase II core promoter proximal region sequence-specific binding;	K09230	SCAN; SCAN domain-containing zinc finger protein
ENSG00000103343	0.000207778	chr16:3401235-3409370:+	pfam02023	SCAN	SCAN domain. The SCAN domain (named after SRE-ZBP, CTfin51, AW-1 and Number 18 cDNA) is found in several pfam00096 proteins. The domain has been shown to be able to mediate homo- and hetero-oligomerization.	GO:0000122|negative regulation of transcription from RNA polymerase II promoter;GO:0045892|negative regulation of transcription, DNA-templated;GO:0006351|transcription, DNA-templated;	GO:0015629|actin cytoskeleton;GO:0005737|cytoplasm;GO:0005654|nucleoplasm;GO:0005634|nucleus;	GO:0046872|metal ion binding;GO:0042803|protein homodimerization activity;GO:0000981|RNA polymerase II transcription factor activity, sequence-specific DNA binding;GO:0003700|transcription factor activity, sequence-specific DNA binding;GO:0044212|transcription regulatory region DNA binding;	K09230	SCAN; SCAN domain-containing zinc finger protein
ENSG00000141971	0.00021402	chr19:17405722-17433724:+	pfam10240	DUF2464	Protein of unknown function (DUF2464). This is a family of proteins conserved from worms to humans. Members have been annotated as FAM125A proteins, but their function is unknown.	GO:0048524|positive regulation of viral process;GO:0015031|protein transport;GO:0042058|regulation of epidermal growth factor receptor signaling pathway;GO:1903772|regulation of viral budding via host ESCRT complex;GO:0043162|ubiquitin-dependent protein catabolic process via the multivesicular body sorting pathway;GO:0019075|virus maturation;	GO:0016235|aggresome;GO:0005813|centrosome;GO:0005737|cytoplasm;GO:0005829|cytosol;GO:0000813|ESCRT I complex;GO:0070062|extracellular exosome;GO:0043231|intracellular membrane-bounded organelle;GO:0031902|late endosome membrane;GO:0005654|nucleoplasm;GO:0031982|vesicle;	GO:0008289|lipid binding;GO:0043130|ubiquitin binding;	K12186	FAM125; ESCRT-I complex subunit MVB12
ENSG00000178623	0.000216126	chr2:240605431-240631259:+	pfam00001	7tm_1	7 transmembrane receptor (rhodopsin family). This family contains, amongst other G-protein-coupled receptors (GCPRs), members of the opsin family, which have been considered to be typical members of the rhodopsin superfamily. They share several motifs, mainly the seven transmembrane helices, GCPRs of the rhodopsin superfamily. All opsins bind a chromophore, such as 11-cis-retinal. The function of…	GO:0007186|G-protein coupled receptor signaling pathway;	GO:0005887|integral component of plasma membrane;	GO:0004930|G-protein coupled receptor activity;	K04276	GPR35; G protein-coupled receptor 35
ENSG00000067992	0.000218777	chrX:24465221-24539837:+	pfam10436	BCDHK_Adom3	Mitochondrial branched-chain alpha-ketoacid dehydrogenase kinase. Catabolism and synthesis of leucine, isoleucine and valine are finely balanced, allowing the body to make the most of dietary input but removing excesses to prevent toxic build-up of their corresponding keto-acids. This is the butyryl-CoA dehydrogenase, subunit A domain 3, a largely alpha-helical bundle of the enzyme BCDHK. This en…	GO:0044237|cellular metabolic process;GO:0071398|cellular response to fatty acid;GO:0071333|cellular response to glucose stimulus;GO:0006006|glucose metabolic process;GO:0097411|hypoxia-inducible factor-1alpha signaling pathway;GO:0018105|peptidyl-serine phosphorylation;GO:0035357|peroxisome proliferator activated receptor signaling pathway;GO:0006090|pyruvate metabolic process;GO:0010510|regulat…	GO:0005759|mitochondrial matrix;GO:0005739|mitochondrion;	GO:0005524|ATP binding;GO:0004672|protein kinase activity;GO:0004674|protein serine/threonine kinase activity;GO:0004740|pyruvate dehydrogenase (acetyl-transferring) kinase activity;	K00898	PDK2_3_4; pyruvate dehydrogenase kinase 2/3/4 [EC:2.7.11.2]
ENSG00000155893	0.000220961	chr3:141228726-141294906:+	pfam00328	His_Phos_2	Histidine phosphatase superfamily (branch 2). The histidine phosphatase superfamily is so named because catalysis centres on a conserved His residue that is transiently phosphorylated during the catalytic cycle. Other conserved residues contribute to a 'phosphate pocket' and interact with the phospho group of substrate before, during and after its transfer to the His residue. Structure and sequen…	GO:0050650|chondroitin sulfate proteoglycan biosynthetic process;GO:0016311|dephosphorylation;GO:0006024|glycosaminoglycan biosynthetic process;GO:0010909|positive regulation of heparan sulfate proteoglycan biosynthetic process;	GO:0005794|Golgi apparatus;GO:0000139|Golgi membrane;GO:0016021|integral component of membrane;	GO:0003993|acid phosphatase activity;GO:0016791|phosphatase activity;	.	.
ENSG00000103089	0.000220961	chr16:74712955-74774831:-	pfam04116	FA_hydroxylase	Fatty acid hydroxylase superfamily. This superfamily includes fatty acid and carotene hydroxylases and sterol desaturases. Beta-carotene hydroxylase is involved in zeaxanthin synthesis by hydroxylating beta-carotene, but the enzyme may be involved in other pathways. This family includes C-5 sterol desaturase and C-4 sterol methyl oxidase. Members of this family are involved in cholesterol biosynt…	GO:0032286|central nervous system myelin maintenance;GO:0006633|fatty acid biosynthetic process;GO:0006631|fatty acid metabolic process;GO:0030258|lipid modification;GO:0032287|peripheral nervous system myelin maintenance;GO:0042127|regulation of cell proliferation;GO:0042634|regulation of hair cycle;GO:0001949|sebaceous gland cell differentiation;	GO:0005783|endoplasmic reticulum;GO:0005789|endoplasmic reticulum membrane;GO:0016021|integral component of membrane;	GO:0080132|fatty acid alpha-hydroxylase activity;GO:0020037|heme binding;GO:0005506|iron ion binding;	.	.
ENSG00000005059	0.000222719	chr4:109560205-109688726:+	pfam04678	DUF607	Protein of unknown function, DUF607. This family represents a conserved region found in several uncharacterized eukaryotic proteins.	GO:0051560|mitochondrial calcium ion homeostasis;GO:0006851|mitochondrial calcium ion transport;	GO:0034704|calcium channel complex;GO:0031305|integral component of mitochondrial inner membrane;GO:0031224|intrinsic component of membrane;GO:0005739|mitochondrion;GO:1990246|uniplex complex;	GO:0019855|calcium channel inhibitor activity;	.	.
ENSG00000188002	0.000223506	chr5:1598920-1634005:-	pfam13900	GVQW	Putative binding domain. This short domain is often found nested inside other longer domains. The function is not known, but the domain carries a highly conserved GVQW motif. The members are rich in proline and cysteine. This may be a binding domain.	GO:0006355|regulation of transcription, DNA-templated;GO:0006351|transcription, DNA-templated;	GO:0005634|nucleus;	GO:0003677|DNA binding;GO:0046872|metal ion binding;	.	.
ENSG00000170175	0.000235096	chr17:7445061-7457707:+	pfam02931	Neur_chan_LBD	Neurotransmitter-gated ion-channel ligand binding domain. This family is the extracellular ligand binding domain of these ion channels. This domain forms a pentameric arrangement in the known structure.	GO:0035095|behavioral response to nicotine;GO:0098655|cation transmembrane transport;GO:0006812|cation transport;GO:0006936|muscle contraction;GO:0048747|muscle fiber development;GO:0050877|neurological system process;GO:0007274|neuromuscular synaptic transmission;GO:0001941|postsynaptic membrane organization;GO:0042391|regulation of membrane potential;GO:0007165|signal transduction;GO:0003009|sk…	GO:0005892|acetylcholine-gated channel complex;GO:0030054|cell junction;GO:0005887|integral component of plasma membrane;GO:0043005|neuron projection;GO:0045211|postsynaptic membrane;GO:0045202|synapse;	GO:0042166|acetylcholine binding;GO:0004889|acetylcholine-activated cation-selective channel activity;GO:0015267|channel activity;GO:0015276|ligand-gated ion channel activity;	K04812	CHRNB1; nicotinic acetylcholine receptor beta-1
[truncated: 454 more rows]
